# Supplementary material for: 2-[1-(1-Oxoindan-2-yl)eth­yl]indan-1-one
Source: Acta Crystallogr Sect E Struct Rep Online. 2012 Jul 4;68(Pt 8):o2314. doi: 10.1107/S1600536812029315 (PMC3414182; doi:10.1107/S1600536812029315)
Supplement: Supplementary file 2 [file e-68-o2314-Isup2.hkl]

# 
# h,k,l, Fc-squared, Fo-squared, sigma(Fo-squared) and status flag 
# 
data_I
_shelx_title '  P-1' 
_shelx_refln_list_code          4 
_shelx_F_calc_maximum       95.97 
_exptl_crystal_F_000       308.00 
_reflns_d_resolution_high  0.7680 
 
loop_ 
 _symmetry_equiv_pos_as_xyz 
 'x, y, z' 
 '-x, -y, -z' 
 
_cell_length_a     7.9225 
_cell_length_b    10.1226 
_cell_length_c    10.3927 
_cell_angle_alpha 103.200 
_cell_angle_beta  103.304 
_cell_angle_gamma 109.462 
 
_shelx_F_squared_multiplier     1.000 
 
loop_ 
 _refln_index_h 
 _refln_index_k 
 _refln_index_l 
 _refln_F_squared_calc 
 _refln_F_squared_meas 
 _refln_F_squared_sigma 
 _refln_observed_status 
   1   0   0      743.99      706.66      7.89 o 
   2   0   0     2148.61     1989.11     19.06 o 
   3   0   0       91.61      103.08      5.43 o 
   4   0   0        0.03        1.52      1.21 o 
   5   0   0      126.35      131.47      7.82 o 
   6   0   0      381.80      371.73     14.41 o 
   7   0   0        5.99       20.85      3.96 o 
   8   0   0       99.28      102.93      9.07 o 
   9   0   0       81.71       87.26      9.10 o 
  -9   1   0        6.98        4.82      2.06 o 
  -8   1   0        7.90        9.89      3.11 o 
  -7   1   0      283.65      283.19     13.41 o 
  -6   1   0      614.02      585.61     17.57 o 
  -5   1   0      149.85      138.29      4.39 o 
  -4   1   0        2.07        4.27      1.03 o 
  -3   1   0       80.42       79.30      3.03 o 
  -2   1   0        2.40        2.77      0.59 o 
  -1   1   0     1576.88     1460.99     10.92 o 
   0   1   0      493.35      443.45      5.30 o 
   1   1   0       19.54       17.83      1.53 o 
   2   1   0      157.83      171.57      6.06 o 
   3   1   0       19.46       29.52      3.08 o 
   4   1   0        7.66        6.51      1.97 o 
   5   1   0      116.73      109.28      7.29 o 
   6   1   0      117.99      108.18      7.97 o 
   7   1   0      151.57      162.31     10.77 o 
   8   1   0       31.90       35.20      5.38 o 
  -9   2   0       51.91       51.37      6.79 o 
  -8   2   0       94.97      101.22      8.65 o 
  -7   2   0       38.38       33.15      4.76 o 
  -6   2   0      403.95      415.08     14.74 o 
  -5   2   0       48.36       51.88      3.25 o 
  -4   2   0       32.53       34.59      5.34 o 
  -3   2   0      109.29      103.42      2.86 o 
  -2   2   0       37.00       39.93      2.39 o 
  -1   2   0      131.50      121.80      2.58 o 
   0   2   0      854.61      851.89      5.78 o 
   1   2   0      177.01      166.63      3.85 o 
   2   2   0      245.44      259.99      5.72 o 
   3   2   0      111.51      141.23      7.09 o 
   4   2   0      339.72      329.62     11.90 o 
   5   2   0      205.27      183.39      9.87 o 
   6   2   0        7.99        6.71      1.54 o 
   7   2   0      119.32      122.00      9.84 o 
   8   2   0        5.14        6.70      2.75 o 
  -9   3   0       18.98       14.98      3.69 o 
  -8   3   0        0.20       -0.14      1.62 o 
  -7   3   0        0.02        1.27      1.97 o 
  -6   3   0        0.74        4.60      2.04 o 
  -5   3   0       16.76       10.71      1.48 o 
  -4   3   0      810.35      878.22      9.75 o 
  -3   3   0      682.53      654.78      7.32 o 
  -2   3   0       53.19       51.62      1.54 o 
  -1   3   0     7447.56     7071.90     53.33 o 
   0   3   0      944.22      925.18      8.76 o 
   1   3   0     1548.06     1511.82     11.57 o 
   2   3   0      411.18      445.67      8.31 o 
   3   3   0       13.35       15.18      2.06 o 
   4   3   0       41.58       36.23      4.33 o 
   5   3   0       24.87       29.14      4.32 o 
   6   3   0      131.20      136.77      9.95 o 
   7   3   0       44.96       52.66      6.98 o 
  -9   4   0        0.01        0.42      1.58 o 
  -8   4   0       22.10       20.29      3.97 o 
  -7   4   0       84.69       82.52      7.13 o 
  -6   4   0       11.53       15.10      3.12 o 
  -5   4   0       87.83      102.43      4.58 o 
  -4   4   0        3.82        6.22      1.03 o 
  -3   4   0      104.57      119.88      2.81 o 
  -2   4   0      655.31      646.64      5.89 o 
  -1   4   0      196.23      202.40      3.16 o 
   0   4   0      145.23      153.31      3.58 o 
   1   4   0      363.64      376.19      7.55 o 
   2   4   0       14.03       17.74      1.87 o 
   3   4   0        7.04        4.97      1.53 o 
   4   4   0       55.94       44.72      5.15 o 
   5   4   0        0.24       -0.20      1.22 o 
   6   4   0        3.96        4.19      2.12 o 
   7   4   0        1.53        1.55      1.31 o 
 -10   5   0        0.00        1.57      2.12 o 
  -9   5   0       21.24       20.23      4.25 o 
  -8   5   0        2.49        2.06      2.04 o 
  -7   5   0       12.22       11.41      2.90 o 
  -6   5   0       48.48       46.40      5.03 o 
  -5   5   0        4.47        3.23      1.34 o 
  -4   5   0       10.61       13.28      1.61 o 
  -3   5   0      208.57      223.02      4.08 o 
  -2   5   0       31.12       33.35      1.50 o 
  -1   5   0       57.50       64.64      2.35 o 
   0   5   0      113.90      114.64      3.32 o 
   1   5   0      419.10      404.77      9.45 o 
   2   5   0       16.86       22.85      3.41 o 
   3   5   0       55.83       58.02      5.68 o 
   4   5   0      164.89      167.63     10.37 o 
   5   5   0        2.94       -0.55      1.41 o 
   6   5   0        0.16       -0.67      1.34 o 
 -10   6   0        5.12        8.81      3.55 o 
  -9   6   0        0.13        0.88      1.41 o 
  -8   6   0       42.75       33.96      4.99 o 
  -7   6   0      100.83      104.29      8.09 o 
  -6   6   0      139.78      138.21      8.57 o 
  -5   6   0      172.70      183.63      5.28 o 
  -4   6   0      419.93      428.40      9.52 o 
  -3   6   0        8.19        9.79      1.26 o 
  -2   6   0        0.88        0.60      0.37 o 
  -1   6   0       11.58        9.66      1.55 o 
   0   6   0        0.14        8.03      1.53 o 
   1   6   0      129.99      123.46      3.52 o 
   2   6   0       45.29       42.02      4.83 o 
   3   6   0       26.43       16.80      3.52 o 
   4   6   0      172.09      160.94     10.91 o 
   5   6   0       43.02       41.27      6.13 o 
   6   6   0       38.14       59.39      7.78 o 
  -9   7   0        1.67        1.08      1.56 o 
  -8   7   0        3.84        8.10      2.65 o 
  -7   7   0      299.98      311.30     14.03 o 
  -6   7   0        3.03        4.06      1.95 o 
  -5   7   0       71.87       74.79      4.08 o 
  -4   7   0        0.30        1.10      0.65 o 
  -3   7   0      150.83      168.48      4.91 o 
  -2   7   0       80.09       90.09      2.80 o 
  -1   7   0        6.00        5.59      1.14 o 
   0   7   0      185.40      188.88      5.00 o 
   1   7   0       28.53        5.18     11.86 o 
   2   7   0        3.33        2.94      1.77 o 
   3   7   0        5.15        8.03      2.50 o 
   4   7   0       38.06       44.88      6.34 o 
   5   7   0       17.91       20.06      4.36 o 
  -9   8   0        0.01       -0.78      1.47 o 
  -8   8   0      101.15      110.72      9.10 o 
  -7   8   0      126.34      133.28      9.30 o 
  -6   8   0       82.71       80.34      6.90 o 
  -5   8   0       75.28       73.86      4.48 o 
  -4   8   0       44.09       38.75      2.39 o 
  -3   8   0       11.93       11.01      1.38 o 
  -2   8   0       39.65       33.67      2.94 o 
  -1   8   0      139.95       80.06     54.62 o 
   0   8   0      524.47      123.28    266.10 o 
   1   8   0       34.58       28.36      4.42 o 
   2   8   0       13.06       14.15      3.34 o 
   3   8   0        2.26        2.19      1.92 o 
   4   8   0       81.19       85.25      9.15 o 
  -9   9   0        4.32       49.92      6.92 o 
  -8   9   0       47.68       42.44      5.83 o 
  -7   9   0        1.23        1.39      1.60 o 
  -6   9   0       35.64       33.29      3.10 o 
  -5   9   0       28.18       28.75      2.73 o 
  -4   9   0       70.88       70.25      4.01 o 
  -3   9   0        3.56       33.58     13.29 o 
  -2   9   0       62.73       60.33      6.14 o 
  -1   9   0      236.42      229.04     12.22 o 
   0   9   0       46.22       59.64      6.54 o 
   1   9   0        0.54       -0.16      1.33 o 
   2   9   0       13.76       17.31      4.06 o 
   3   9   0        6.31       10.03      3.29 o 
  -8  10   0       26.57       26.06      4.67 o 
  -7  10   0       67.63       64.79      6.91 o 
  -6  10   0      432.17      411.10     11.07 o 
  -5  10   0        2.50        1.77      0.98 o 
  -4  10   0       17.65       16.10      2.53 o 
  -3  10   0        0.19        0.41      0.96 o 
  -2  10   0       22.12       19.29      3.94 o 
  -1  10   0      125.28      123.20      9.61 o 
   0  10   0       10.25       14.18      3.57 o 
   1  10   0        2.35        1.79      1.66 o 
   2  10   0       18.99       22.20      4.82 o 
  -8  11   0        9.28        5.67      2.92 o 
  -7  11   0       76.21       71.47      7.57 o 
  -6  11   0       50.07       42.65      4.62 o 
  -5  11   0        5.42        3.85      1.19 o 
  -4  11   0        2.61        2.08      1.23 o 
  -3  11   0       38.77       36.12      3.03 o 
  -2  11   0        6.05        6.68      1.85 o 
  -1  11   0       80.57       87.93      8.66 o 
   0  11   0       21.71       28.37      5.20 o 
   1  11   0       90.92       93.10      9.67 o 
  -7  12   0        4.43        4.18      2.00 o 
  -6  12   0        2.58        4.10      1.31 o 
  -5  12   0        0.48        1.03      0.81 o 
  -3  12   0        0.00        0.09      1.33 o 
  -2  12   0       89.91       84.75      8.82 o 
  -1  12   0       61.86       53.16      7.35 o 
   4 -13   1        2.73        0.65      1.39 o 
   0 -12   1       83.78       94.47      9.28 o 
   1 -12   1        5.41        6.54      2.85 o 
   2 -12   1       35.46       40.57      5.63 o 
   3 -12   1       16.09       17.20      2.24 o 
   4 -12   1      108.11      102.37      5.53 o 
   5 -12   1      111.81      103.65      5.68 o 
   6 -12   1       20.12       18.81      2.56 o 
   7 -12   1        2.04        3.06      1.98 o 
  -1 -11   1        7.34        6.43      2.74 o 
   0 -11   1        1.01        2.23      1.75 o 
   1 -11   1        9.62        9.62      3.40 o 
   2 -11   1        2.80        0.81      1.48 o 
   3 -11   1        3.30        2.17      1.13 o 
   4 -11   1       16.64       17.28      2.23 o 
   5 -11   1        8.77        8.43      1.78 o 
   6 -11   1        1.63        1.29      0.93 o 
   7 -11   1       42.88       39.37      3.69 o 
   8 -11   1        0.01        5.34      2.58 o 
  -2 -10   1       51.16       53.82      7.00 o 
  -1 -10   1        5.60        6.86      1.81 o 
   0 -10   1        0.57        0.85      0.82 o 
   1 -10   1      136.57      121.37      5.64 o 
   2 -10   1       16.30       14.21      1.91 o 
   3 -10   1      115.03      112.41      5.16 o 
   4 -10   1        0.20       -0.12      0.73 o 
   5 -10   1       91.37       89.32      4.90 o 
   6 -10   1       46.02       46.90      3.74 o 
   7 -10   1        2.38        3.98      2.19 o 
   8 -10   1        0.16        1.98      2.03 o 
  -4  -9   1        1.89        2.80      2.02 o 
  -3  -9   1       14.82       18.00      2.64 o 
  -2  -9   1        1.78        0.42      1.37 o 
  -1  -9   1      105.59      103.52      5.42 o 
   0  -9   1       13.69       12.62      2.88 o 
   1  -9   1      358.78      343.46     13.96 o 
   2  -9   1        0.54        1.65      0.64 o 
   3  -9   1       67.70       67.83      3.21 o 
   4  -9   1      118.92      121.85      5.28 o 
   5  -9   1      143.33      126.57      5.57 o 
   6  -9   1      202.21      198.56     10.00 o 
   7  -9   1       53.57       53.61      6.01 o 
   8  -9   1       69.11       73.30      7.41 o 
   9  -9   1        0.08       -1.57      1.57 o 
  -4  -8   1       14.92       22.08      4.47 o 
  -3  -8   1       22.18       17.00      3.75 o 
  -2  -8   1        7.61        8.24      1.62 o 
  -1  -8   1       86.54       92.35      7.41 o 
   0  -8   1      327.75      317.56      8.70 o 
   1  -8   1       78.97       75.73      4.83 o 
   2  -8   1       44.98       39.09      7.93 o 
   3  -8   1      279.77      297.30      8.40 o 
   4  -8   1        7.00        4.33      1.14 o 
   5  -8   1      139.98      166.89      6.31 o 
   6  -8   1      300.10      284.00     11.46 o 
   7  -8   1       95.36       83.79      7.28 o 
   8  -8   1       61.59       51.58      6.16 o 
   9  -8   1        7.36        3.48      2.23 o 
  -5  -7   1       52.79       57.79      7.25 o 
  -4  -7   1       14.39       15.58      3.64 o 
  -3  -7   1        5.91        7.98      2.36 o 
  -2  -7   1      159.54      148.56      9.24 o 
  -1  -7   1       66.19       65.35      5.71 o 
   0  -7   1       26.21       24.51      2.24 o 
   1  -7   1        3.93        1.47      1.80 o 
   2  -7   1       30.00       27.82      1.90 o 
   3  -7   1       49.70       44.84      3.05 o 
   4  -7   1       29.03       27.96      2.01 o 
   5  -7   1        8.04        9.09      2.03 o 
   6  -7   1      112.12      117.24      5.49 o 
   7  -7   1      135.56      129.83      8.85 o 
   8  -7   1        0.00       -2.21      2.21 o 
   9  -7   1        1.31        1.96      2.06 o 
  -6  -6   1       94.55       99.51      9.66 o 
  -5  -6   1       43.38       45.59      6.12 o 
  -4  -6   1       21.69       21.27      3.87 o 
  -3  -6   1      102.17       92.75      7.37 o 
  -2  -6   1       20.95       15.89      2.88 o 
  -1  -6   1      455.60      476.51      9.59 o 
   0  -6   1       79.03       82.02      3.00 o 
   1  -6   1      105.90      103.07      3.40 o 
   2  -6   1       81.62       83.58      2.55 o 
   3  -6   1      681.80      679.37     16.12 o 
   4  -6   1      154.43      155.05      5.85 o 
   5  -6   1      441.96      448.93     10.12 o 
   6  -6   1       12.92        8.70      2.47 o 
   7  -6   1        3.91        3.23      1.99 o 
   8  -6   1        8.89       13.31      3.31 o 
   9  -6   1        8.22        6.19      2.58 o 
  -7  -5   1       15.72       17.08      4.22 o 
  -6  -5   1        4.73        1.17      1.45 o 
  -5  -5   1       66.77       55.15      6.23 o 
  -4  -5   1       69.04       56.73      5.83 o 
  -3  -5   1      100.22       93.19      6.77 o 
  -2  -5   1      514.27      542.01     16.93 o 
  -1  -5   1      376.94      395.65      7.92 o 
   0  -5   1        0.00       -0.21      0.41 o 
   1  -5   1      169.18      176.87      3.33 o 
   2  -5   1       29.56       36.67      1.56 o 
   3  -5   1       42.60       43.25      2.11 o 
   4  -5   1       14.63       13.97      1.62 o 
   5  -5   1      773.43      789.30     12.81 o 
   6  -5   1      166.44      157.86      8.97 o 
   7  -5   1       45.05       42.50      5.17 o 
   8  -5   1        1.82        5.43      2.28 o 
   9  -5   1       43.35       48.24      6.33 o 
  -7  -4   1       68.04       76.39      8.25 o 
  -6  -4   1        0.03        2.32      1.99 o 
  -5  -4   1       91.76       89.44      7.37 o 
  -4  -4   1      139.18      128.79      8.04 o 
  -3  -4   1       13.70       13.34      1.74 o 
  -2  -4   1       48.01       56.24      3.03 o 
  -1  -4   1      279.29      283.26     12.95 o 
   0  -4   1        1.16        1.95      0.41 o 
   1  -4   1      108.13       93.72      2.69 o 
   2  -4   1        5.97        3.54      0.49 o 
   3  -4   1        0.07       -0.03      0.35 o 
   4  -4   1       78.63       86.67      3.12 o 
   5  -4   1       35.79       33.65      3.93 o 
   6  -4   1      102.04       95.48      6.95 o 
   7  -4   1       68.04       76.20      6.90 o 
   8  -4   1       49.18       61.64      6.71 o 
   9  -4   1       26.58       27.43      4.91 o 
  -8  -3   1        1.20        2.12      1.94 o 
  -7  -3   1       16.50       16.83      4.02 o 
  -6  -3   1        0.46       -0.28      1.94 o 
  -5  -3   1      628.90      582.71     12.57 o 
  -4  -3   1       64.66       54.13      3.48 o 
  -3  -3   1       10.45       10.17      1.18 o 
  -2  -3   1     1273.41     1265.42     12.90 o 
  -1  -3   1      124.39      124.87      3.41 o 
   0  -3   1      764.18      732.71      6.00 o 
   1  -3   1      181.73      182.10      2.58 o 
   2  -3   1      274.09      278.52      4.98 o 
   3  -3   1      147.41      167.53      3.70 o 
   4  -3   1       27.62       32.19      1.92 o 
   5  -3   1       17.57       14.89      2.68 o 
   6  -3   1       10.27       12.81      2.74 o 
   7  -3   1      211.41      205.04     11.19 o 
   8  -3   1       10.35       11.80      3.17 o 
   9  -3   1       22.73       18.55      4.19 o 
  -8  -2   1        2.01        2.08      2.71 o 
  -7  -2   1       53.38       48.56      5.93 o 
  -6  -2   1      343.13      309.30     13.68 o 
  -5  -2   1      410.12      394.49     13.98 o 
  -4  -2   1       12.42       22.81      2.48 o 
  -3  -2   1      435.53      419.77      9.21 o 
  -2  -2   1       80.11       76.60      2.96 o 
  -1  -2   1      318.56      314.28      3.72 o 
   0  -2   1      840.92      808.52      5.16 o 
   1  -2   1     6649.37     6272.37     17.58 o 
   2  -2   1      143.83      134.07      2.68 o 
   3  -2   1       82.67       90.09      2.70 o 
   4  -2   1       92.82      108.99      4.19 o 
   5  -2   1       57.38       58.66      3.65 o 
   6  -2   1       43.92       47.21      5.11 o 
   7  -2   1       63.82       59.12      6.18 o 
   8  -2   1        7.71        5.83      2.53 o 
   9  -2   1       11.41       13.28      3.73 o 
  -9  -1   1       16.27       12.93      3.68 o 
  -8  -1   1       22.31       22.16      4.44 o 
  -7  -1   1        0.30       -0.82      1.71 o 
  -6  -1   1      463.80      405.22     15.16 o 
  -5  -1   1      275.91      248.63     10.76 o 
  -4  -1   1      167.50      181.59      8.57 o 
  -3  -1   1       67.55       79.92      4.92 o 
  -2  -1   1      218.20      200.86      6.30 o 
  -1  -1   1        3.73        4.63      0.81 o 
   0  -1   1       42.14       31.23      1.72 o 
   1  -1   1      744.12      684.41      5.43 o 
   2  -1   1        0.54        0.16      0.34 o 
   3  -1   1       12.29       15.76      1.46 o 
   4  -1   1      264.38      238.16      6.26 o 
   5  -1   1      187.40      183.30      9.01 o 
   6  -1   1      665.07      660.75     18.89 o 
   7  -1   1       41.10       44.91      5.51 o 
   8  -1   1       24.22       32.27      5.12 o 
   9  -1   1       62.16       65.10      7.72 o 
  -9   0   1      135.70      143.57     11.42 o 
  -8   0   1       71.62       79.89      7.93 o 
  -7   0   1        4.84        5.66      2.00 o 
  -6   0   1      196.89      193.57     10.33 o 
  -4   0   1      105.13      111.12      6.47 o 
  -3   0   1      970.78      931.71     16.05 o 
  -2   0   1      152.79      137.12      4.93 o 
  -1   0   1      373.44      336.91      5.59 o 
   1   0   1       40.52       36.44      1.06 o 
   2   0   1      222.44      202.63      4.17 o 
   3   0   1      143.55      173.94      4.72 o 
   4   0   1      396.28      400.67      8.58 o 
   5   0   1        2.23        2.03      1.19 o 
   6   0   1       83.28       81.40      6.83 o 
   7   0   1       52.06       51.63      6.10 o 
   8   0   1       19.98       23.42      4.36 o 
  -9   1   1       43.39       57.13      7.13 o 
  -8   1   1       32.96       28.10      4.69 o 
  -7   1   1       55.09       61.72      6.31 o 
  -6   1   1      275.15      266.56     11.99 o 
  -5   1   1       11.99       11.96      2.49 o 
  -4   1   1      667.01      727.49     16.02 o 
  -3   1   1      101.36      123.61      5.70 o 
  -2   1   1     2461.06     2337.94     20.49 o 
  -1   1   1     1883.44     1741.28     15.26 o 
   0   1   1      165.62      152.89      4.32 o 
   1   1   1        9.66        9.62      0.93 o 
   2   1   1      404.22      393.52      9.78 o 
   3   1   1       16.18       13.99      2.52 o 
   4   1   1        0.01        0.37      0.59 o 
   5   1   1      659.98      622.00     17.81 o 
   6   1   1      184.52      180.09      7.54 o 
   7   1   1        0.14       -0.69      2.13 o 
   8   1   1        0.94        2.30      2.09 o 
  -9   2   1        9.68        3.45      2.10 o 
  -8   2   1        0.38        1.79      2.16 o 
  -7   2   1      305.71      313.77     14.03 o 
  -6   2   1        1.34        0.39      1.33 o 
  -5   2   1      120.44      127.58      7.85 o 
  -4   2   1      565.15      644.54     10.02 o 
  -3   2   1      929.92      943.38     16.20 o 
  -2   2   1      311.49      292.70      8.24 o 
  -1   2   1     9209.95     8706.87     26.14 o 
   0   2   1      683.63      666.62     11.12 o 
   1   2   1     1056.54     1020.85     15.05 o 
   2   2   1     2212.05     2293.97     25.76 o 
   3   2   1      226.92      224.12      9.18 o 
   4   2   1      427.79      422.36     14.26 o 
   5   2   1      521.41      457.95     16.35 o 
   6   2   1        0.02       -1.10      1.50 o 
   7   2   1       26.46       33.08      5.55 o 
   8   2   1       93.92      124.99     11.31 o 
 -10   3   1        5.03        7.98      3.20 o 
  -9   3   1        3.87        5.57      2.57 o 
  -8   3   1       12.23       12.86      3.40 o 
  -7   3   1       72.22       63.21      6.39 o 
  -6   3   1      185.82      164.13      9.26 o 
  -5   3   1        9.99       11.18      1.51 o 
  -4   3   1       37.35       31.90      2.26 o 
  -3   3   1      204.03      194.70      4.92 o 
  -2   3   1     2771.34     2761.49     29.94 o 
  -1   3   1     2061.62     2031.23     16.58 o 
   0   3   1      116.21      117.21      2.54 o 
   1   3   1      628.38      650.27      9.83 o 
   2   3   1       12.74       15.50      1.97 o 
   3   3   1      145.66      140.66      8.01 o 
   4   3   1        0.03        0.16      1.25 o 
   5   3   1      312.32      306.68     14.19 o 
   6   3   1       67.91       62.47      7.09 o 
   7   3   1        0.68       -0.58      1.49 o 
 -10   4   1       23.03       32.82      5.61 o 
  -9   4   1        0.44       -2.04      2.28 o 
  -8   4   1        3.78        1.94      2.18 o 
  -7   4   1      339.17      327.57     14.20 o 
  -6   4   1        4.48        8.66      2.44 o 
  -5   4   1       35.71       38.66      2.87 o 
  -4   4   1        0.17        1.42      0.79 o 
  -3   4   1       22.60       21.73      1.22 o 
  -2   4   1      159.21      165.29      2.90 o 
  -1   4   1      308.83      304.12      3.58 o 
   0   4   1      136.79      135.67      3.17 o 
   1   4   1       30.06       40.67      2.78 o 
   2   4   1       98.05      105.36      6.56 o 
   3   4   1       96.41      101.69      7.46 o 
   4   4   1      918.67      862.70     23.28 o 
   5   4   1       77.67       73.60      7.47 o 
   6   4   1        2.78        0.98      1.55 o 
   7   4   1       21.54       25.01      5.18 o 
 -10   5   1       27.08       31.08      5.57 o 
  -9   5   1        1.97        2.95      2.11 o 
  -8   5   1      596.68      554.58     19.96 o 
  -7   5   1       57.90       53.20      5.91 o 
  -6   5   1       41.10       42.19      4.95 o 
  -5   5   1       94.44      108.07      4.53 o 
  -4   5   1       34.80       38.82      2.74 o 
  -3   5   1      132.72      140.44      3.20 o 
  -2   5   1     1901.55     2027.37     11.07 o 
  -1   5   1      261.07      293.96      4.76 o 
   0   5   1      267.45      468.88      9.38 o 
   1   5   1      288.19      277.16      7.76 o 
   2   5   1       57.42       69.95      6.18 o 
   3   5   1       59.24       64.80      6.42 o 
   4   5   1      105.30      138.01      9.96 o 
   5   5   1       87.17       97.37      9.09 o 
   6   5   1        8.43       12.79      3.71 o 
 -10   6   1        0.13       -0.59      2.15 o 
  -9   6   1        1.35        2.24      1.82 o 
  -8   6   1       28.97       23.18      4.33 o 
  -7   6   1       30.88       27.47      4.44 o 
  -6   6   1      213.32      203.36     10.57 o 
  -5   6   1        0.92       -0.18      1.10 o 
  -4   6   1        2.32        3.05      1.50 o 
  -3   6   1      144.42      147.89      3.69 o 
  -2   6   1      650.79      632.87      7.74 o 
  -1   6   1      205.61      195.11      4.28 o 
   0   6   1        6.88        5.96      0.96 o 
   1   6   1       24.69       26.57      2.25 o 
   2   6   1        0.12       -0.29      1.34 o 
   3   6   1       95.52       87.86      7.99 o 
   4   6   1        0.66       -0.84      1.62 o 
   5   6   1        2.44        2.26      1.54 o 
 -10   7   1       24.51       28.07      5.33 o 
  -9   7   1        2.37        1.20      1.76 o 
  -8   7   1      165.81      164.99     11.21 o 
  -7   7   1       16.50       14.23      3.24 o 
  -6   7   1       46.58       49.89      5.50 o 
  -5   7   1       93.07       95.68      7.29 o 
  -4   7   1       14.88       14.39      1.94 o 
  -3   7   1       73.41       75.78      2.62 o 
  -2   7   1       74.22       64.67      2.67 o 
  -1   7   1      159.00      159.68      4.76 o 
   0   7   1       71.10       71.63      3.48 o 
   1   7   1      407.33      430.87     12.57 o 
   2   7   1        7.05        9.46      2.72 o 
   3   7   1       88.60       84.82      8.40 o 
   4   7   1        3.93        1.33      1.61 o 
   5   7   1       67.97       69.91      8.70 o 
  -9   8   1       94.02      100.23      9.45 o 
  -8   8   1        0.44        2.10      1.92 o 
  -7   8   1       74.98       73.23      7.20 o 
  -6   8   1      536.04      537.82     18.61 o 
  -5   8   1      202.20      187.69      7.53 o 
  -4   8   1       54.13       52.27      4.81 o 
  -3   8   1       61.54       69.16      4.02 o 
  -2   8   1       11.20        7.63      1.15 o 
  -1   8   1      236.85      230.97      9.48 o 
   0   8   1       82.31       82.89      3.86 o 
   1   8   1        5.40        2.92      0.86 o 
   2   8   1       14.23       13.85      3.61 o 
   3   8   1      183.40      195.35     13.53 o 
   4   8   1       38.95       35.01      6.15 o 
  -9   9   1       29.38       35.84      5.93 o 
  -8   9   1        1.03        1.03      1.60 o 
  -7   9   1       34.23       40.06      5.50 o 
  -6   9   1       39.52       34.81      5.04 o 
  -5   9   1       55.87       57.01      3.83 o 
  -4   9   1       80.78       78.03      4.70 o 
  -3   9   1        3.29        0.17      1.31 o 
  -2   9   1       65.39       57.86      7.91 o 
  -1   9   1      123.29      112.31      4.40 o 
   0   9   1       35.39       41.09      2.78 o 
   1   9   1        0.00        0.53      1.49 o 
   2   9   1        3.33        1.52      2.06 o 
   3   9   1      131.92      139.64     12.14 o 
  -8  10   1        0.67        0.49      1.60 o 
  -7  10   1       24.70       31.15      5.06 o 
  -6  10   1       33.81       35.32      5.41 o 
  -5  10   1       46.70       44.17      3.48 o 
  -4  10   1        1.39        3.17      1.12 o 
  -3  10   1       16.78       12.01      3.24 o 
  -2  10   1       43.00       12.88     20.70 o 
  -1  10   1       29.97       27.53      4.92 o 
   0  10   1       58.41       59.21      7.28 o 
   1  10   1        0.00        2.00      1.90 o 
   2  10   1        4.07        2.57      1.99 o 
  -8  11   1       20.04       15.54      3.98 o 
  -7  11   1       49.72       56.57      7.16 o 
  -6  11   1       26.34       25.25      4.80 o 
  -5  11   1       15.90       17.19      4.04 o 
  -4  11   1       51.24       41.94      5.90 o 
  -3  11   1        0.33        1.37      1.75 o 
  -2  11   1        0.01        0.60      1.30 o 
  -1  11   1        0.10        0.62      1.51 o 
   0  11   1        0.34       -0.50      1.50 o 
  -6  12   1        3.36        4.22      2.51 o 
  -5  12   1        0.60        1.84      2.25 o 
  -4  12   1       12.40       13.91      3.93 o 
  -3  12   1        2.01        1.70      1.91 o 
  -2  12   1       46.21       46.23      6.82 o 
   4 -13   2        4.13        2.56      1.54 o 
   1 -12   2        2.26        1.38      0.94 o 
   2 -12   2        0.18        0.51      0.73 o 
   3 -12   2      122.46      128.96      8.11 o 
   4 -12   2        5.61        5.75      1.44 o 
   5 -12   2       15.28       16.30      2.26 o 
   6 -12   2       12.92       12.43      2.11 o 
   7 -12   2        8.02        8.30      2.56 o 
  -2 -11   2      169.96      167.78     12.22 o 
  -1 -11   2       61.16       65.76      4.74 o 
   0 -11   2        1.91        2.23      1.01 o 
   1 -11   2       30.43       32.36      3.10 o 
   2 -11   2       97.97       93.48      4.98 o 
   3 -11   2       92.31       91.53      6.64 o 
   4 -11   2       12.79       10.71      1.80 o 
   5 -11   2        5.64        6.86      1.91 o 
   6 -11   2        4.99        5.28      1.51 o 
   7 -11   2        6.37        5.26      2.87 o 
   8 -11   2       17.49       15.58      3.48 o 
  -3 -10   2       39.84       37.57      5.84 o 
  -2 -10   2        2.30        0.88      0.86 o 
  -1 -10   2        0.38        0.98      1.80 o 
   0 -10   2      115.68      107.69      5.59 o 
   1 -10   2      132.50      197.36      7.39 o 
   2 -10   2      184.35      184.69      6.75 o 
   3 -10   2       23.38       27.63      3.59 o 
   4 -10   2        0.00       -0.28      0.74 o 
   5 -10   2       45.94       44.90      3.46 o 
   6 -10   2      258.37      238.87      8.24 o 
   7 -10   2      223.00      221.10      8.53 o 
   8 -10   2       28.49       28.21      4.62 o 
  -4  -9   2       32.08       35.35      5.69 o 
  -3  -9   2        2.17        1.32      1.04 o 
  -2  -9   2        0.10       -1.06      1.06 o 
  -1  -9   2       44.05       41.85      3.52 o 
   0  -9   2       66.69       69.36      3.33 o 
   1  -9   2       23.68       26.39      1.98 o 
   2  -9   2       40.31       44.79      2.53 o 
   3  -9   2        0.56        0.15      0.90 o 
   4  -9   2        9.94       10.50      1.62 o 
   5  -9   2        6.56        9.47      1.63 o 
   6  -9   2       16.35       18.08      2.82 o 
   7  -9   2        0.15        0.13      1.02 o 
   8  -9   2        0.17       -0.10      1.39 o 
   9  -9   2       24.03       21.85      4.28 o 
  -5  -8   2       22.15       34.57      5.75 o 
  -4  -8   2       26.95       30.83      5.01 o 
  -3  -8   2      135.80      129.33      9.42 o 
  -2  -8   2       55.26       48.40      3.81 o 
  -1  -8   2      185.33      179.25      6.80 o 
   0  -8   2       56.30       59.05      3.45 o 
   1  -8   2       28.84       29.70      2.34 o 
   2  -8   2        2.52        3.10      0.63 o 
   3  -8   2        1.65        2.04      0.82 o 
   4  -8   2        4.62        3.13      1.02 o 
   5  -8   2       49.26       53.23      2.96 o 
   6  -8   2        6.67        7.79      1.61 o 
   7  -8   2       75.64       74.12      5.57 o 
   8  -8   2        6.41        5.54      2.22 o 
   9  -8   2        0.08       -1.71      1.86 o 
  -6  -7   2       38.35       51.69      7.02 o 
  -5  -7   2        4.41        3.99      1.87 o 
  -4  -7   2       13.87       19.52      3.82 o 
  -3  -7   2       13.85       10.18      2.61 o 
  -2  -7   2        9.67        6.88      2.16 o 
  -1  -7   2      124.78      130.85      5.13 o 
   0  -7   2        8.54        9.78      1.32 o 
   1  -7   2       60.32       50.52      2.76 o 
   2  -7   2       74.90       76.33      2.97 o 
   3  -7   2       56.74       60.42      2.75 o 
   4  -7   2       77.93       81.94      4.16 o 
   5  -7   2       58.15       54.10      3.68 o 
   6  -7   2      251.12      241.78      7.83 o 
   7  -7   2      124.90      110.75      8.17 o 
   8  -7   2      286.29      283.35     14.16 o 
   9  -7   2       50.26       44.28      6.10 o 
  -6  -6   2        9.45        6.82      2.79 o 
  -5  -6   2        0.19        0.31      1.11 o 
  -4  -6   2       74.67       64.15      6.30 o 
  -3  -6   2      125.19      108.85      7.48 o 
  -2  -6   2       29.29       27.66      2.67 o 
  -1  -6   2        2.30        1.39      0.84 o 
   0  -6   2       93.37       93.53      3.51 o 
   1  -6   2      183.61      197.80      4.87 o 
   2  -6   2      443.37      443.28     16.87 o 
   3  -6   2        0.23        0.96      0.72 o 
   4  -6   2       36.72       36.36      2.12 o 
   5  -6   2      131.19      122.64      7.17 o 
   6  -6   2      148.46      142.33      5.97 o 
   7  -6   2        6.62        5.41      2.16 o 
   8  -6   2       14.47       14.42      3.34 o 
   9  -6   2        3.67        4.36      2.24 o 
  -7  -5   2       15.69       20.60      4.61 o 
  -6  -5   2       13.23       16.37      3.75 o 
  -5  -5   2       10.32       12.65      3.01 o 
  -4  -5   2       76.29       65.06      5.79 o 
  -3  -5   2      356.53      338.77     11.91 o 
  -2  -5   2       26.22       34.68      2.47 o 
  -1  -5   2      178.54      172.09      4.78 o 
   0  -5   2        1.77        2.22      0.63 o 
   1  -5   2        0.57        0.92      0.34 o 
   2  -5   2      150.42      159.15      3.13 o 
   3  -5   2       23.71       27.33      1.63 o 
   4  -5   2      259.19      281.25      5.72 o 
   5  -5   2        0.11        0.44      1.58 o 
   6  -5   2       16.49       15.17      3.03 o 
   7  -5   2       11.06       11.57      2.87 o 
   8  -5   2        1.36        2.32      1.95 o 
   9  -5   2        1.95        1.65      1.76 o 
  -7  -4   2       19.63       25.22      4.77 o 
  -6  -4   2        3.20        5.67      2.34 o 
  -5  -4   2       34.88       39.43      4.82 o 
  -4  -4   2      486.85      485.61     14.82 o 
  -3  -4   2        0.00        0.67      0.97 o 
  -2  -4   2       88.10       88.02      3.53 o 
  -1  -4   2       18.11       23.08      1.53 o 
   0  -4   2        0.56        0.93      0.41 o 
   1  -4   2       52.54       52.48      2.06 o 
   2  -4   2       39.49       33.22      1.48 o 
   3  -4   2       57.97       58.18      2.25 o 
   4  -4   2     1837.93     1918.62     14.62 o 
   5  -4   2        7.20       11.50      1.60 o 
   6  -4   2        2.41        2.87      1.80 o 
   7  -4   2      273.12      274.40     12.84 o 
   8  -4   2       56.21       57.55      6.42 o 
   9  -4   2        1.36        1.45      1.47 o 
  -8  -3   2       19.87       20.62      3.06 o 
  -7  -3   2        3.30        6.45      2.32 o 
  -6  -3   2       22.15       20.20      3.69 o 
  -5  -3   2      242.10      226.65     10.79 o 
  -4  -3   2        0.21       -0.41      0.87 o 
  -3  -3   2       73.08       99.30      4.06 o 
  -2  -3   2     1337.99     1445.47     13.12 o 
  -1  -3   2       36.74       33.96      2.68 o 
   0  -3   2      457.43      459.24      3.88 o 
   1  -3   2     2289.19     2186.68      8.65 o 
   2  -3   2        7.59        4.69      1.09 o 
   3  -3   2      880.86      894.74     11.41 o 
   4  -3   2      803.31      788.40     13.52 o 
   5  -3   2        7.71       13.66      2.62 o 
   6  -3   2       77.51       65.65      5.87 o 
   7  -3   2      178.94      178.77     10.54 o 
   8  -3   2       22.79       21.98      4.23 o 
   9  -3   2       50.41       72.78      7.97 o 
  -8  -2   2       64.30       69.43      7.68 o 
  -7  -2   2       14.97       12.12      2.97 o 
  -6  -2   2        1.04       -1.21      1.58 o 
  -5  -2   2        4.81        5.24      1.98 o 
  -4  -2   2      180.47      174.66      5.89 o 
  -3  -2   2        3.85        2.65      0.80 o 
  -2  -2   2      656.00      637.73      8.04 o 
  -1  -2   2      127.10      108.47      2.89 o 
   1  -2   2        4.80        2.87      0.44 o 
   2  -2   2       24.51       28.39      1.88 o 
   3  -2   2     1313.74     1358.21      9.21 o 
   4  -2   2      186.24      204.33      5.92 o 
   5  -2   2      154.98      160.02      8.37 o 
   6  -2   2       17.62       11.80      2.69 o 
   7  -2   2        3.76        2.56      1.70 o 
   8  -2   2        7.70        5.74      2.48 o 
   9  -2   2        7.38       10.44      3.16 o 
  -9  -1   2        4.89        0.80      1.76 o 
  -8  -1   2       54.51       64.72      7.23 o 
  -7  -1   2       43.23       49.24      5.90 o 
  -6  -1   2       34.61       30.49      4.18 o 
  -5  -1   2      408.37      414.79     13.70 o 
  -4  -1   2        3.12        3.01      1.62 o 
  -3  -1   2      198.10      197.73      5.29 o 
  -2  -1   2       75.08       78.89      2.77 o 
  -1  -1   2      182.91      173.94      2.93 o 
   0  -1   2     5301.82     5052.63     22.05 o 
   1  -1   2     3022.14     2884.89     10.40 o 
   2  -1   2     1393.31     1353.49     14.17 o 
   3  -1   2      767.43      800.19      8.37 o 
   4  -1   2       42.15       43.29      2.77 o 
   5  -1   2       13.64       14.69      2.62 o 
   6  -1   2      268.53      249.09     11.85 o 
   7  -1   2       32.55       33.99      4.94 o 
   8  -1   2       35.14       31.29      5.07 o 
  -9   0   2       25.84       35.12      5.59 o 
  -8   0   2      123.71      121.36      9.68 o 
  -7   0   2      355.30      327.09     14.45 o 
  -6   0   2      850.68      823.39     21.14 o 
  -5   0   2       48.42       50.73      4.93 o 
  -4   0   2        0.77        2.31      1.29 o 
  -3   0   2       37.04       37.91      3.28 o 
  -2   0   2      144.43      147.52      5.29 o 
  -1   0   2        0.03        1.55      0.57 o 
   0   0   2     2850.86     2714.34     30.28 o 
   1   0   2      130.74      127.99      2.37 o 
   2   0   2     1146.89     1162.13     10.58 o 
   3   0   2       70.75       94.25      3.60 o 
   4   0   2       36.61       34.56      2.10 o 
   5   0   2       75.41       69.98      5.97 o 
   6   0   2       16.98       14.16      2.52 o 
   7   0   2       15.10       15.20      3.49 o 
   8   0   2       21.12       31.21      5.50 o 
  -9   1   2        4.36        4.76      2.48 o 
  -8   1   2        2.52        0.63      1.52 o 
  -7   1   2      146.35      146.95      9.75 o 
  -6   1   2       15.77       13.27      2.89 o 
  -5   1   2       34.58       27.79      3.64 o 
  -4   1   2      261.29      290.68     10.36 o 
  -3   1   2      105.80      115.71      5.80 o 
  -2   1   2      203.23      208.26      6.85 o 
  -1   1   2     1518.46     1449.74     16.11 o 
   0   1   2     1019.80      970.37     13.32 o 
   1   1   2       15.91       13.95      0.97 o 
   2   1   2      572.49      578.93      7.67 o 
   3   1   2       41.84       47.21      2.61 o 
   4   1   2      145.61      157.86      5.45 o 
   5   1   2       63.76       74.91      6.70 o 
   6   1   2       38.05       42.00      5.51 o 
   7   1   2        0.01        2.80      1.94 o 
   8   1   2        2.84        9.72      3.48 o 
 -10   2   2      159.16      170.79     12.81 o 
  -9   2   2       66.74       75.49      8.02 o 
  -8   2   2      149.08      149.33     10.66 o 
  -7   2   2       33.27       27.82      4.50 o 
  -6   2   2        0.04        1.16      1.53 o 
  -5   2   2        4.55        2.64      1.27 o 
  -4   2   2      112.65      128.45      6.99 o 
  -3   2   2      227.95      245.91      8.92 o 
  -2   2   2      144.41      140.75      6.18 o 
  -1   2   2     3183.01     3041.25     26.14 o 
   0   2   2      909.42      952.52     15.30 o 
   1   2   2      437.61      419.73      5.37 o 
   2   2   2      852.63      906.39     10.82 o 
   3   2   2        0.05        0.83      0.55 o 
   4   2   2        4.77        4.94      1.13 o 
   5   2   2      180.52      155.35     10.15 o 
   6   2   2        4.58        6.32      2.26 o 
   7   2   2       27.00       29.46      5.34 o 
 -10   3   2        0.53        2.02      2.23 o 
  -9   3   2        7.45        7.18      2.87 o 
  -8   3   2       78.30       67.94      7.13 o 
  -7   3   2      896.90      819.52     22.58 o 
  -6   3   2      170.88      194.53     10.31 o 
  -5   3   2      314.41      335.25      8.19 o 
  -4   3   2      591.95      643.00     11.62 o 
  -3   3   2      794.75      737.62    107.25 o 
  -2   3   2       21.33       25.41      1.60 o 
  -1   3   2       37.59       27.91      2.90 o 
   0   3   2      503.48      543.82     12.92 o 
   1   3   2        4.06        4.89      1.43 o 
   2   3   2       42.63       48.40      3.37 o 
   3   3   2        0.94        0.83      1.26 o 
   4   3   2        7.96        8.25      2.25 o 
   5   3   2       12.30        8.62      2.51 o 
   6   3   2        5.51        5.88      2.57 o 
   7   3   2       19.91       15.69      3.97 o 
 -10   4   2       22.53       28.87      5.54 o 
  -9   4   2        0.34       -0.91      1.69 o 
  -8   4   2       15.10       18.06      3.96 o 
  -7   4   2        8.15        5.74      2.37 o 
  -6   4   2       15.77       22.57      3.86 o 
  -5   4   2        0.39        1.02      0.59 o 
  -4   4   2      666.15      680.02     29.20 o 
  -3   4   2      275.27      315.54      5.60 o 
  -2   4   2       44.93       46.23      1.89 o 
  -1   4   2     1667.58     1638.70     13.37 o 
   0   4   2      317.60      324.08     13.58 o 
   1   4   2       15.65       12.09      1.68 o 
   2   4   2      119.48      120.69      8.00 o 
   3   4   2       45.02       44.02      2.85 o 
   4   4   2      520.14      478.66     17.09 o 
   5   4   2        0.09        0.84      1.57 o 
   6   4   2        1.50        2.01      1.86 o 
 -10   5   2        3.31        1.71      1.77 o 
  -9   5   2       26.28       34.89      5.58 o 
  -8   5   2       25.19       23.58      4.34 o 
  -7   5   2        1.73        1.75      1.97 o 
  -6   5   2      123.37      117.71      8.16 o 
  -5   5   2       27.54       26.25      2.42 o 
  -4   5   2      636.42      637.93     14.74 o 
  -3   5   2      338.09      364.60      6.32 o 
  -2   5   2     2227.66     2277.41     13.64 o 
  -1   5   2        1.60        2.38      0.40 o 
   0   5   2       63.94       60.14      2.21 o 
   1   5   2       34.82       34.48      4.38 o 
   2   5   2      217.34      212.59     11.38 o 
   3   5   2       46.74       33.59      2.99 o 
   4   5   2       15.64       10.62      3.09 o 
   5   5   2       17.66       13.08      3.52 o 
   6   5   2       63.80       73.98      9.00 o 
 -10   6   2       28.08       31.46      5.62 o 
  -9   6   2        9.75       15.32      3.80 o 
  -8   6   2      117.21      114.15      9.33 o 
  -7   6   2       25.62       21.89      3.97 o 
  -6   6   2      129.43      129.09      8.81 o 
  -5   6   2      189.94      170.21      6.14 o 
  -4   6   2       21.70       19.86      1.98 o 
  -3   6   2      310.13      344.14     10.30 o 
  -2   6   2      591.64      594.38      5.95 o 
  -1   6   2       27.20       25.43      1.33 o 
   0   6   2       68.16       63.60      2.51 o 
   1   6   2       88.60       86.76      3.69 o 
   2   6   2        9.26        9.88      2.73 o 
   3   6   2      264.61      261.63     14.55 o 
   4   6   2       41.94       38.36      6.04 o 
   5   6   2       38.07       42.22      6.65 o 
 -10   7   2        1.08        8.14      3.77 o 
  -9   7   2      178.72      169.35     12.36 o 
  -8   7   2        2.91        4.13      2.57 o 
  -7   7   2        1.72        5.19      2.36 o 
  -6   7   2      246.89      236.16     12.44 o 
  -5   7   2      262.87      265.89     14.02 o 
  -4   7   2        0.75        1.32      0.73 o 
  -3   7   2       40.86       37.67      1.99 o 
  -2   7   2      106.54      108.53      3.59 o 
  -1   7   2       46.50       42.95      4.52 o 
   0   7   2      353.42      328.50      5.99 o 
   1   7   2       28.10       30.77      2.24 o 
   2   7   2      167.40      162.49      6.03 o 
   3   7   2      198.39      203.05     13.55 o 
   4   7   2       50.34       45.77      6.88 o 
  -9   8   2        2.33        3.30      2.57 o 
  -8   8   2       11.48       12.49      3.42 o 
  -7   8   2       27.59       30.30      4.90 o 
  -6   8   2        1.02       -1.98      2.35 o 
  -5   8   2       25.44       25.24      2.80 o 
  -4   8   2       50.22       45.93      4.77 o 
  -3   8   2     1012.87      972.94     10.32 o 
  -2   8   2       50.94       51.84      2.59 o 
  -1   8   2       21.86       23.32      1.60 o 
   0   8   2       23.34       24.21      1.68 o 
   1   8   2       26.86       21.20      4.30 o 
   2   8   2      129.90      139.88     11.41 o 
   3   8   2        1.04       -1.27      1.62 o 
  -9   9   2       60.88       63.84      7.93 o 
  -8   9   2        3.78        3.91      2.00 o 
  -7   9   2        2.72        4.46      2.17 o 
  -6   9   2       58.06       60.61      6.95 o 
  -5   9   2       11.06       10.39      2.96 o 
  -4   9   2      263.12      252.79      8.22 o 
  -3   9   2       11.87       13.79      1.58 o 
  -2   9   2        0.55        0.42      0.46 o 
  -1   9   2        9.88        7.75      2.84 o 
   0   9   2       67.11       65.07      7.73 o 
   1   9   2        4.43        5.56      2.49 o 
   2   9   2       10.19       10.32      3.28 o 
  -8  10   2       31.26       28.81      5.13 o 
  -7  10   2        9.46        9.92      3.14 o 
  -6  10   2        1.99        0.42      1.57 o 
  -5  10   2       34.62       31.54      5.39 o 
  -4  10   2      113.71       96.49      8.97 o 
  -3  10   2        2.90        0.38      1.54 o 
  -2  10   2       12.53        9.59      3.02 o 
  -1  10   2      113.88      129.72     11.07 o 
   0  10   2       10.65       22.60      5.37 o 
   1  10   2      155.06      165.32     13.46 o 
  -7  11   2      101.49       92.25      9.51 o 
  -6  11   2        1.45        0.12      1.44 o 
  -5  11   2        5.85       -0.45      1.79 o 
  -4  11   2       68.33       55.07      7.14 o 
  -3  11   2        1.55        2.24      1.74 o 
  -2  11   2        3.29        8.67      3.59 o 
  -1  11   2        3.50        3.05      2.04 o 
  -6  12   2        0.22        6.36      2.89 o 
  -5  12   2       12.06        7.97      2.91 o 
  -4  12   2        4.43        2.19      1.89 o 
  -3  12   2        1.09       -1.76      1.87 o 
   2 -13   3        2.64        2.60      1.58 o 
   3 -13   3        0.03       -0.55      0.86 o 
   4 -13   3        2.19        1.25      1.23 o 
   0 -12   3       46.32       40.53      5.12 o 
   1 -12   3       20.72       20.55      3.55 o 
   2 -12   3       28.40       28.82      4.06 o 
   3 -12   3        0.00        0.02      0.88 o 
   4 -12   3       36.02       38.77      4.96 o 
   5 -12   3       67.50       70.78      6.73 o 
   6 -12   3      100.25       95.73      8.08 o 
  -2 -11   3        5.07        5.26      2.49 o 
  -1 -11   3        6.86        4.63      1.30 o 
   0 -11   3       14.37       18.38      2.44 o 
   1 -11   3      185.72      171.21     17.89 o 
   2 -11   3       64.12       65.55      6.01 o 
   3 -11   3        0.24        0.14      0.62 o 
   4 -11   3       36.22       34.71      3.10 o 
   5 -11   3        2.82        4.49      1.24 o 
   6 -11   3       17.50       17.55      2.34 o 
   7 -11   3       25.38       22.99      4.09 o 
  -3 -10   3       41.63       44.59      4.24 o 
  -2 -10   3       50.59       53.05      4.36 o 
  -1 -10   3       42.38       42.00      5.60 o 
   0 -10   3       12.21       13.77      2.06 o 
   1 -10   3      336.20      338.45      9.24 o 
   2 -10   3       40.94       37.60      3.00 o 
   3 -10   3       96.55      100.50      7.16 o 
   4 -10   3        7.24        9.31      2.42 o 
   5 -10   3        5.52        5.79      1.27 o 
   6 -10   3       37.46       40.82      3.45 o 
   7 -10   3      209.81      217.64      8.35 o 
   8 -10   3        0.85        2.97      2.24 o 
  -4  -9   3        7.21        3.31      1.78 o 
  -3  -9   3      174.07      190.91      8.40 o 
  -2  -9   3       37.44       37.71      3.51 o 
  -1  -9   3       64.58       64.98      4.33 o 
   0  -9   3        3.81        6.27      1.05 o 
   1  -9   3      239.37      230.76      5.49 o 
   2  -9   3        9.45       13.07      1.64 o 
   3  -9   3      139.83      136.27      5.31 o 
   4  -9   3        8.74       13.30      4.88 o 
   5  -9   3       94.36       95.30      7.17 o 
   6  -9   3        1.71        3.63      1.28 o 
   7  -9   3       39.38       43.51      4.60 o 
   8  -9   3       73.77       69.07      6.89 o 
  -5  -8   3       23.08       19.76      4.14 o 
  -4  -8   3      133.83      118.55      9.27 o 
  -3  -8   3        5.29        3.02      1.27 o 
  -2  -8   3        0.23        0.81      0.93 o 
  -1  -8   3      301.98      307.74      6.86 o 
   0  -8   3        0.13        0.20      0.49 o 
   1  -8   3        5.01        4.69      0.80 o 
   2  -8   3       47.49       54.61      3.07 o 
   3  -8   3      100.21      103.88      3.52 o 
   4  -8   3       15.26       14.42      1.82 o 
   5  -8   3       34.00       36.38      3.37 o 
   6  -8   3       11.74       11.36      1.75 o 
   7  -8   3      108.87      100.36      5.57 o 
   8  -8   3       26.55       32.12      4.82 o 
   9  -8   3        0.08        1.98      1.65 o 
  -6  -7   3        0.17       -0.55      1.38 o 
  -5  -7   3        6.15        5.13      2.12 o 
  -4  -7   3       12.37       12.29      3.10 o 
  -3  -7   3        4.76        1.95      1.30 o 
  -2  -7   3        0.00        2.17      1.57 o 
  -1  -7   3        0.02       -0.40      0.47 o 
   0  -7   3        0.08        0.01      0.58 o 
   1  -7   3       59.04       63.17      2.68 o 
   2  -7   3       29.11       30.71      1.55 o 
   3  -7   3       42.21       47.39      2.23 o 
   4  -7   3        1.29        1.09      0.58 o 
   5  -7   3        0.10        1.28      0.89 o 
   6  -7   3       47.39       45.02      5.54 o 
   7  -7   3        1.61        1.18      0.98 o 
   8  -7   3       10.22        7.02      2.59 o 
   9  -7   3        7.42       11.73      3.15 o 
  -6  -6   3        1.04        0.16      1.37 o 
  -5  -6   3        3.80        0.16      1.29 o 
  -4  -6   3      170.90      153.52      9.12 o 
  -3  -6   3      222.30      192.00      9.22 o 
  -2  -6   3      333.28      327.38      7.64 o 
  -1  -6   3       18.59       18.09      1.58 o 
   0  -6   3        6.58       12.31      2.37 o 
   1  -6   3       11.47       15.36      1.05 o 
   2  -6   3       73.54       79.49      2.51 o 
   3  -6   3        1.36       19.88      4.23 o 
   4  -6   3       44.53       42.19      2.73 o 
   5  -6   3       73.27       77.92      4.16 o 
   6  -6   3       28.14       30.68      2.88 o 
   7  -6   3        0.06        0.94      1.48 o 
   8  -6   3        0.14        3.01      1.91 o 
   9  -6   3        6.24        6.68      2.59 o 
  -7  -5   3       52.47       65.87      7.56 o 
  -6  -5   3      101.38       99.22      8.47 o 
  -5  -5   3       36.34       36.92      4.67 o 
  -4  -5   3        3.42        5.10      1.82 o 
  -3  -5   3      290.87      270.23     14.42 o 
  -2  -5   3      974.55     1017.19     15.96 o 
  -1  -5   3      740.42      750.35     31.48 o 
   0  -5   3        0.51        1.19      0.49 o 
   1  -5   3      198.22      174.26      3.93 o 
   2  -5   3       36.85       38.48      1.61 o 
   3  -5   3       87.15       88.80      3.57 o 
   4  -5   3        0.01        0.33      0.62 o 
   5  -5   3      206.40      201.40      6.60 o 
   6  -5   3       54.06       43.87      4.00 o 
   7  -5   3       82.83       79.97      6.92 o 
   8  -5   3        8.80       10.41      2.77 o 
   9  -5   3        2.65        3.85      2.04 o 
  -8  -4   3       49.83       53.83      7.19 o 
  -7  -4   3        4.18        3.05      1.47 o 
  -6  -4   3        2.46        4.15      1.34 o 
  -5  -4   3      105.66       99.35      7.29 o 
  -4  -4   3        3.26        1.20      1.12 o 
  -3  -4   3      186.56      178.97      6.75 o 
  -2  -4   3        0.00        0.40      0.52 o 
  -1  -4   3       76.66       75.69      2.44 o 
   0  -4   3       59.13       69.84      1.64 o 
   1  -4   3       92.62       88.52      2.41 o 
   2  -4   3      180.94      192.67      4.21 o 
   3  -4   3       93.70      107.86      3.06 o 
   4  -4   3       80.99       79.20      3.01 o 
   5  -4   3        7.44        5.99      1.33 o 
   6  -4   3      248.51      239.62     10.92 o 
   7  -4   3        5.09        3.68      1.98 o 
   8  -4   3       11.37       18.92      3.89 o 
   9  -4   3        0.00       -0.28      1.28 o 
  -8  -3   3        6.03        8.18      2.62 o 
  -7  -3   3        1.06       -0.29      1.42 o 
  -6  -3   3       21.19       18.69      3.51 o 
  -5  -3   3        0.01        7.23      2.84 o 
  -4  -3   3      123.85      132.81      5.27 o 
  -3  -3   3      249.70      259.90      6.40 o 
  -2  -3   3      529.02      551.78      7.69 o 
  -1  -3   3      105.04      103.53      3.73 o 
   1  -3   3        6.31        6.53      1.36 o 
   2  -3   3        7.68        8.62      0.74 o 
   3  -3   3      124.64      143.76      3.51 o 
   4  -3   3       78.77       81.63      3.70 o 
   5  -3   3       44.29       51.20      3.37 o 
   6  -3   3        1.43        2.96      1.54 o 
   7  -3   3      196.18      206.23     11.56 o 
   8  -3   3       55.22       65.24      7.13 o 
   9  -3   3        0.98        0.95      1.57 o 
  -8  -2   3        3.33        6.67      2.71 o 
  -7  -2   3      261.38      272.81     13.61 o 
  -6  -2   3      363.48      356.26     14.17 o 
  -5  -2   3      347.27      298.90     11.80 o 
  -4  -2   3       37.84       37.23      2.74 o 
  -3  -2   3       26.59       37.57      2.42 o 
  -2  -2   3     1379.60     1400.80     11.69 o 
  -1  -2   3       51.65       46.55      1.61 o 
   1  -2   3     5318.41     5327.59     41.03 o 
   2  -2   3      425.32      431.30      4.58 o 
   3  -2   3      348.82      373.26      5.02 o 
   4  -2   3       33.36       40.82      2.24 o 
   5  -2   3        2.58        0.64      1.12 o 
   6  -2   3      791.10      784.91     20.93 o 
   7  -2   3      139.97      132.61      9.53 o 
   8  -2   3       86.42       95.81      6.37 o 
  -9  -1   3       17.62       21.88      4.57 o 
  -8  -1   3       22.52       24.51      4.43 o 
  -7  -1   3        3.57        3.34      1.98 o 
  -6  -1   3      159.45      146.90      9.12 o 
  -5  -1   3      103.64      100.30      6.86 o 
  -4  -1   3       84.47      108.51      4.51 o 
  -3  -1   3     1924.92     2022.75     16.77 o 
  -2  -1   3        9.65       10.88      1.10 o 
  -1  -1   3        2.40        3.51      1.33 o 
   0  -1   3      924.10      888.18      8.65 o 
   1  -1   3      845.75      875.71      6.73 o 
   2  -1   3      562.31      582.23      5.60 o 
   3  -1   3        7.59        4.44      1.44 o 
   4  -1   3        0.50        0.41      1.60 o 
   5  -1   3      490.97      449.33     14.88 o 
   6  -1   3       10.82       13.39      6.41 o 
   7  -1   3       11.19       12.04      3.38 o 
   8  -1   3        7.52       11.70      3.66 o 
  -9   0   3       22.96       28.92      5.03 o 
  -8   0   3       11.51        8.23      2.90 o 
  -7   0   3       46.99       40.65      5.30 o 
  -6   0   3        2.84        5.02      2.40 o 
  -5   0   3       10.34       12.71      1.87 o 
  -4   0   3       75.29       84.46      4.00 o 
  -3   0   3     1353.54     1405.63     14.10 o 
  -2   0   3       38.41       39.66      2.09 o 
  -1   0   3      456.52      469.34      9.38 o 
   0   0   3      749.53      737.48      5.33 o 
   1   0   3        0.01        0.19      0.24 o 
   2   0   3       68.39       70.21      2.00 o 
   3   0   3      274.10      285.35      6.51 o 
   4   0   3      323.66      312.63      7.81 o 
   5   0   3       64.42       71.86      6.52 o 
   6   0   3       52.82       58.52      6.57 o 
   7   0   3       82.14       81.40      8.32 o 
   8   0   3       66.13       81.09      9.12 o 
  -9   1   3        1.33        0.77      1.69 o 
  -8   1   3       19.41       18.00      3.93 o 
  -7   1   3       11.27        9.50      2.94 o 
  -6   1   3       35.67       30.96      4.20 o 
  -5   1   3       37.35       42.03      4.53 o 
  -4   1   3        1.01       -0.61      1.14 o 
  -3   1   3     1463.89     1460.86     15.40 o 
  -2   1   3      107.22      109.75      3.78 o 
  -1   1   3      453.84      409.54      9.82 o 
   0   1   3      378.44      362.91      4.82 o 
   1   1   3       25.73       30.12      1.22 o 
   2   1   3        0.72        1.06      0.47 o 
   3   1   3      176.84      175.14      4.48 o 
   4   1   3       79.73       78.43      3.99 o 
   5   1   3      166.80      162.90     10.34 o 
   6   1   3        0.32       -0.86      1.30 o 
   7   1   3       77.78       89.93      9.12 o 
 -10   2   3      117.82      145.92     11.93 o 
  -9   2   3       17.39       12.03      3.45 o 
  -8   2   3       14.62       13.37      3.61 o 
  -7   2   3      134.50      136.42      9.45 o 
  -6   2   3       20.56       17.25      3.29 o 
  -5   2   3       16.55       12.08      2.49 o 
  -4   2   3       47.63       45.37      3.10 o 
  -3   2   3      117.32      119.37      6.75 o 
  -2   2   3       20.90       32.19      3.20 o 
  -1   2   3      524.48      520.72     12.30 o 
   0   2   3       13.92       12.66      1.96 o 
   1   2   3      204.83      201.27      9.05 o 
   2   2   3      481.78      510.99      7.72 o 
   3   2   3        2.02        2.39      0.75 o 
   4   2   3       18.56       20.65      2.13 o 
   5   2   3       81.55       84.64      7.86 o 
   6   2   3        7.92        8.51      2.86 o 
   7   2   3       19.31       20.49      4.62 o 
 -10   3   3       12.44       14.26      4.13 o 
  -9   3   3        0.10       -0.27      1.67 o 
  -8   3   3       69.86       61.36      6.85 o 
  -7   3   3       24.93       24.86      4.29 o 
  -6   3   3       91.72       97.46      7.43 o 
  -5   3   3      101.19      117.28      4.94 o 
  -4   3   3      283.59      272.56      6.82 o 
  -3   3   3       19.83       28.15      3.00 o 
  -2   3   3      746.41      812.05      8.02 o 
  -1   3   3       74.16       71.71      5.02 o 
   0   3   3       76.12       87.27      5.71 o 
   1   3   3       47.87       53.62      2.44 o 
   2   3   3       71.48       65.70      5.00 o 
   3   3   3      103.72      101.68      4.25 o 
   4   3   3       49.64       50.28      3.37 o 
   5   3   3       78.04       79.76      8.22 o 
   6   3   3       32.72       50.32      7.03 o 
 -10   4   3        2.13        0.47      1.40 o 
  -9   4   3       86.39       79.42      8.38 o 
  -8   4   3       37.30       29.79      5.01 o 
  -7   4   3       67.13       68.21      6.74 o 
  -6   4   3       96.92       85.19      7.00 o 
  -5   4   3      204.01      199.20      6.35 o 
  -4   4   3      214.08      197.43      5.83 o 
  -3   4   3      343.82      356.34      6.76 o 
  -2   4   3      672.36      724.61     19.92 o 
  -1   4   3      188.78      208.41      9.30 o 
   0   4   3       86.03       82.11      5.93 o 
   1   4   3        2.54        5.10      0.65 o 
   2   4   3      342.75      325.20     13.04 o 
   3   4   3        9.60        8.22      2.43 o 
   4   4   3        0.40        4.68      2.35 o 
   5   4   3       31.96       30.18      5.37 o 
   6   4   3        5.09        6.83      3.20 o 
 -10   5   3       28.48       29.71      5.43 o 
  -9   5   3        0.53       -1.31      2.25 o 
  -8   5   3      419.41      358.91     16.69 o 
  -7   5   3      132.64      137.53      9.64 o 
  -6   5   3      125.91      120.37      8.61 o 
  -5   5   3        0.43        2.84      1.20 o 
  -4   5   3       37.06       39.54      2.67 o 
  -3   5   3        2.22        1.43      0.43 o 
  -2   5   3      287.08      266.27     10.07 o 
  -1   5   3       50.48       50.08      3.58 o 
   0   5   3      506.83      505.31     17.05 o 
   1   5   3      148.19      145.56      2.62 o 
   2   5   3        0.31        0.55      1.69 o 
   3   5   3        0.38        0.18      1.45 o 
   4   5   3       15.72       28.24      5.40 o 
   5   5   3        0.06        1.07      1.27 o 
 -10   6   3       31.62       43.78      6.60 o 
  -9   6   3       66.74       57.52      7.41 o 
  -8   6   3      195.64      205.71     12.80 o 
  -7   6   3        4.41        2.88      2.25 o 
  -6   6   3      597.28      642.55     20.42 o 
  -5   6   3        0.39        0.45      1.47 o 
  -4   6   3       18.90       19.96      1.99 o 
  -3   6   3       66.87       98.57      7.31 o 
  -2   6   3      723.72      708.40     20.49 o 
  -1   6   3       47.89       47.25      5.46 o 
   0   6   3      376.76      375.23     15.76 o 
   1   6   3       87.23       89.16      2.54 o 
   2   6   3       36.95       31.37      5.14 o 
   3   6   3      179.32      184.85     12.74 o 
   4   6   3        8.87        5.82      2.74 o 
 -10   7   3        0.01       -1.63      2.06 o 
  -9   7   3       45.14       55.95      7.27 o 
  -8   7   3       11.41       14.14      3.84 o 
  -7   7   3        3.16        2.99      1.59 o 
  -6   7   3      123.61      120.33      9.32 o 
  -5   7   3       86.86       84.87      5.49 o 
  -4   7   3      163.74      157.96      8.04 o 
  -3   7   3     1064.57     1035.22     13.15 o 
  -2   7   3       37.22       36.43      5.09 o 
  -1   7   3      158.74      154.55     10.47 o 
   0   7   3        9.29        9.95      3.20 o 
   1   7   3        0.57       -0.49      1.36 o 
   2   7   3       23.99       17.38      4.08 o 
   3   7   3      130.28      144.87     12.04 o 
   4   7   3        4.61       10.69      3.46 o 
  -9   8   3       11.77        9.24      3.32 o 
  -8   8   3       78.75       62.54      7.40 o 
  -7   8   3       10.96       11.94      3.35 o 
  -6   8   3      138.59      148.76     10.91 o 
  -5   8   3       17.30       14.22      2.03 o 
  -4   8   3      202.87      190.82      6.61 o 
  -3   8   3      273.50      240.78     13.51 o 
  -2   8   3        1.96        0.76      1.76 o 
  -1   8   3       16.43       12.61      3.37 o 
   0   8   3       28.13       30.96      5.40 o 
   1   8   3        1.67        1.28      1.97 o 
   2   8   3       19.01       16.55      4.28 o 
   3   8   3       40.50       45.06      7.15 o 
  -9   9   3      137.60      129.52     11.41 o 
  -8   9   3        0.02        0.66      1.58 o 
  -7   9   3       15.41       14.19      3.67 o 
  -6   9   3        2.23        8.83      3.26 o 
  -5   9   3       76.79       70.01      7.93 o 
  -4   9   3       16.30       19.12      4.29 o 
  -3   9   3       15.16       72.51      8.36 o 
  -2   9   3        5.02        2.92      1.49 o 
  -1   9   3       46.05       66.64      7.84 o 
   0   9   3        9.56        6.29      2.76 o 
   1   9   3        4.50        7.40      3.21 o 
   2   9   3       49.18       36.84      6.77 o 
  -8  10   3        0.35        1.17      1.79 o 
  -7  10   3       55.54       70.33      8.99 o 
  -6  10   3        0.00       -1.91      1.91 o 
  -4  10   3      373.21      348.19     17.92 o 
  -3  10   3       48.70       47.20      6.76 o 
  -2  10   3      118.50      142.99     11.92 o 
  -1  10   3        6.04        5.64      2.70 o 
   0  10   3        2.87        4.96      2.71 o 
  -7  11   3       37.36       46.83      7.17 o 
  -6  11   3        3.04        1.35      1.81 o 
  -4  11   3       89.31       74.13      8.76 o 
  -3  11   3        7.08        8.83      3.16 o 
  -2  11   3       70.52       77.47      9.33 o 
   2 -13   4       10.07       12.14      2.89 o 
   3 -13   4        2.79        3.19      1.88 o 
   4 -13   4       61.67       60.83      6.46 o 
   0 -12   4       93.40       87.16      7.96 o 
   1 -12   4       78.93       80.87      7.40 o 
   2 -12   4       36.43       31.59      4.56 o 
   3 -12   4       78.99       82.87      7.32 o 
   4 -12   4       29.42       29.14      4.41 o 
   5 -12   4       47.75       58.44      6.35 o 
   6 -12   4        0.36       -0.30      1.32 o 
  -2 -11   4        4.98        5.95      2.60 o 
  -1 -11   4       41.41       33.63      5.03 o 
   0 -11   4       28.26       42.47      5.60 o 
   1 -11   4       70.02       66.21      6.59 o 
   2 -11   4      240.56      234.59     12.06 o 
   3 -11   4       14.34       12.75      2.81 o 
   4 -11   4        0.09        0.38      1.18 o 
   5 -11   4       46.51       52.47      5.86 o 
   6 -11   4        4.16        3.64      1.91 o 
   7 -11   4       89.37       92.81      8.41 o 
  -3 -10   4       56.51       50.40      6.74 o 
  -2 -10   4       12.44       12.69      2.16 o 
  -1 -10   4       49.78       53.38      7.06 o 
   0 -10   4       89.44       87.89      4.77 o 
   1 -10   4       50.39       53.38      3.46 o 
   2 -10   4        7.69        6.58      2.06 o 
   3 -10   4        5.41        0.39      2.25 o 
   4 -10   4       64.12       65.41      6.10 o 
   5 -10   4      169.03      162.23      9.98 o 
   6 -10   4      235.37      238.85      8.28 o 
   7 -10   4       30.73       29.36      4.67 o 
   8 -10   4        3.83        3.24      1.88 o 
  -4  -9   4        0.60        0.44      0.87 o 
  -3  -9   4       23.05       23.02      2.91 o 
  -2  -9   4       35.57       34.02      3.27 o 
  -1  -9   4      214.59      215.04      7.52 o 
   0  -9   4      135.81      140.01      6.93 o 
   1  -9   4        5.17        3.63      0.56 o 
   2  -9   4        5.24        4.42      0.73 o 
   3  -9   4       27.12       27.26      1.76 o 
   4  -9   4        0.00        0.54      0.61 o 
   5  -9   4       10.15        9.10      2.52 o 
   6  -9   4       86.46       85.88      4.81 o 
   7  -9   4       30.75       27.74      3.04 o 
   8  -9   4        0.01        1.12      1.68 o 
  -5  -8   4       10.43       12.47      3.05 o 
  -4  -8   4       76.92       75.31      7.02 o 
  -3  -8   4       42.15       38.41      4.62 o 
  -2  -8   4       90.65       89.22      4.89 o 
  -1  -8   4       13.09       10.02      1.21 o 
   0  -8   4      222.70      233.01      7.11 o 
   1  -8   4       83.36       81.86      5.02 o 
   2  -8   4      114.23      118.41      3.18 o 
   3  -8   4      263.61      254.77      5.06 o 
   4  -8   4       73.08       91.52      4.41 o 
   5  -8   4       33.63       33.62      3.07 o 
   6  -8   4        0.87        0.64      0.69 o 
   7  -8   4        2.85        3.88      1.31 o 
   8  -8   4       48.75       52.05      5.89 o 
  -6  -7   4       42.57       40.05      5.74 o 
  -5  -7   4        5.21        5.73      2.03 o 
  -4  -7   4        0.07       -0.85      1.19 o 
  -3  -7   4        3.74       10.36      2.51 o 
  -2  -7   4      224.92      214.56      7.71 o 
  -1  -7   4      592.88      594.79      8.29 o 
   0  -7   4        8.79       10.85      1.00 o 
   1  -7   4      232.29      263.47     11.89 o 
   2  -7   4      152.20      166.40      3.83 o 
   3  -7   4       22.67       24.03      2.13 o 
   4  -7   4      133.54      131.56      4.03 o 
   5  -7   4      283.39      287.73     12.05 o 
   6  -7   4       70.23       73.65      4.39 o 
   7  -7   4       74.25       70.41      4.94 o 
   8  -7   4        0.76        2.93      2.20 o 
  -7  -6   4       12.12       11.78      3.38 o 
  -6  -6   4       34.79       45.98      5.87 o 
  -5  -6   4       82.39       63.75      6.17 o 
  -4  -6   4      115.51       97.43      6.85 o 
  -3  -6   4        3.19        1.88      1.20 o 
  -2  -6   4       29.31       27.56      2.12 o 
  -1  -6   4      325.31      327.02      5.49 o 
   0  -6   4      156.62      165.03      3.30 o 
   1  -6   4       82.85       77.28      1.81 o 
   2  -6   4       53.67       55.74      1.71 o 
   3  -6   4       13.86       14.58      1.28 o 
   4  -6   4       28.96       31.50      2.66 o 
   5  -6   4       29.82       27.81      2.54 o 
   6  -6   4        4.31        5.99      1.60 o 
   7  -6   4        0.75        3.44      2.02 o 
   8  -6   4       11.71        8.78      2.73 o 
  -7  -5   4       50.65       55.30      6.73 o 
  -6  -5   4        7.35        7.42      2.21 o 
  -5  -5   4       60.07       52.66      5.39 o 
  -4  -5   4       71.63       65.51      5.27 o 
  -3  -5   4        3.92        4.72      1.07 o 
  -2  -5   4        4.18        3.93      0.81 o 
  -1  -5   4      333.53      321.59      8.64 o 
   0  -5   4      180.63      197.96      4.20 o 
   1  -5   4      455.17      476.42     14.36 o 
   2  -5   4      149.60      146.05      3.65 o 
   3  -5   4       39.50       40.40      2.23 o 
   4  -5   4       39.53       37.59      2.08 o 
   5  -5   4       80.38       81.46      6.03 o 
   6  -5   4        0.25       -0.12      0.88 o 
   7  -5   4       39.38       36.99      4.73 o 
   8  -5   4      134.39      116.66      9.18 o 
  -8  -4   4       66.85      130.65      7.73 o 
  -7  -4   4       16.81       13.90      3.30 o 
  -6  -4   4        0.25        0.92      1.21 o 
  -5  -4   4      207.61      186.77      9.76 o 
  -4  -4   4       11.44       10.90      1.81 o 
  -3  -4   4       42.95       50.51      2.91 o 
  -2  -4   4        0.20        1.09      0.59 o 
  -1  -4   4       11.67       10.39      0.81 o 
   1  -4   4     1467.99     1618.17     24.86 o 
   2  -4   4      397.35      440.99      4.94 o 
   3  -4   4      204.22      208.53      3.77 o 
   4  -4   4        5.83       12.20     14.50 o 
   5  -4   4       41.36       39.75      3.37 o 
   6  -4   4       11.80       12.55      2.65 o 
   7  -4   4      101.03      102.30      8.12 o 
   8  -4   4       42.28       44.31      5.89 o 
  -8  -3   4       41.82       47.20      6.36 o 
  -7  -3   4       24.36       29.37      4.62 o 
  -6  -3   4      115.10       94.36      7.39 o 
  -5  -3   4     1000.19      914.61     20.78 o 
  -4  -3   4        2.88        3.50      1.14 o 
  -3  -3   4      180.28      200.42      5.47 o 
  -2  -3   4      166.62      178.76      4.28 o 
  -1  -3   4     1471.93     1571.36      9.20 o 
   1  -3   4      793.41      766.68     14.37 o 
   2  -3   4      236.71      264.95      3.82 o 
   3  -3   4      140.92      157.59      3.37 o 
   4  -3   4       48.79       49.87      3.08 o 
   5  -3   4        0.89        0.89      2.71 o 
   6  -3   4       33.72       51.42      5.45 o 
   7  -3   4       39.10       39.81      5.20 o 
   8  -3   4       21.28       21.86      3.09 o 
  -9  -2   4       22.48       21.30      4.60 o 
  -8  -2   4        2.67        4.40      2.39 o 
  -7  -2   4        0.21        1.30      1.77 o 
  -6  -2   4       20.43       23.30      3.70 o 
  -5  -2   4       74.16       76.01      6.01 o 
  -4  -2   4      205.02      200.39      6.28 o 
  -3  -2   4       25.11       21.38      1.83 o 
  -2  -2   4      195.23      193.39      4.44 o 
  -1  -2   4      551.35      581.29      5.95 o 
   0  -2   4       51.94       52.77      1.54 o 
   1  -2   4      448.63      454.87      5.43 o 
   2  -2   4      570.46      581.38      5.94 o 
   3  -2   4       15.25       20.06      1.49 o 
   4  -2   4      179.41      192.52      5.75 o 
   5  -2   4       67.62       53.00      3.69 o 
   6  -2   4        2.28        0.49      1.08 o 
   7  -2   4        0.99        4.01      2.20 o 
   8  -2   4        0.49        0.35      1.29 o 
  -9  -1   4       41.65       54.26      7.10 o 
  -8  -1   4        0.18        4.69      2.25 o 
  -7  -1   4       10.15       11.12      3.00 o 
  -6  -1   4        1.44       -0.36      1.62 o 
  -5  -1   4        6.49        6.61      2.28 o 
  -4  -1   4        0.03        0.31      0.75 o 
  -3  -1   4       32.65       31.62      2.23 o 
  -2  -1   4       59.48       58.32      2.53 o 
  -1  -1   4      166.42      170.84      3.87 o 
   0  -1   4       54.06       58.43      1.71 o 
   1  -1   4       21.25       20.41      1.07 o 
   2  -1   4        2.03        1.31      0.35 o 
   3  -1   4       57.34       60.37      3.04 o 
   4  -1   4       30.35       34.50      2.76 o 
   5  -1   4        0.07        0.24      1.20 o 
   6  -1   4      156.46      155.90     10.52 o 
   7  -1   4       12.14       11.64      3.27 o 
   8  -1   4        4.59        5.01      2.55 o 
  -9   0   4        5.18        1.70      1.68 o 
  -8   0   4       47.38       50.14      6.23 o 
  -7   0   4      107.93      122.97      9.05 o 
  -6   0   4       28.14       20.00      3.78 o 
  -5   0   4      238.75      248.08      7.71 o 
  -4   0   4      368.77      410.16      8.84 o 
  -3   0   4      251.82      279.46      5.41 o 
  -2   0   4       82.47       83.47      3.30 o 
  -1   0   4      317.03      302.24      6.97 o 
   0   0   4      176.39      191.41      3.14 o 
   1   0   4      279.08      268.07      3.83 o 
   2   0   4      620.54      667.51      7.36 o 
   3   0   4     1076.77     1103.24     11.55 o 
   4   0   4       66.85       76.52      4.09 o 
   5   0   4       50.02       55.59      6.08 o 
   6   0   4        1.32        1.45      1.41 o 
   7   0   4        0.14       -1.14      1.87 o 
  -9   1   4       61.11       59.82      7.31 o 
  -8   1   4       17.70       20.00      4.33 o 
  -7   1   4       33.50       32.57      4.85 o 
  -6   1   4       77.67       73.63      6.53 o 
  -5   1   4       78.09       80.34      5.19 o 
  -4   1   4      339.12      388.71      8.02 o 
  -3   1   4        0.45        0.27      0.64 o 
  -2   1   4       35.15       33.30      2.37 o 
  -1   1   4       41.59       51.67      3.95 o 
   0   1   4      312.15      315.81      4.47 o 
   1   1   4      275.92      274.76      4.54 o 
   2   1   4      847.78      853.66     22.13 o 
   3   1   4      331.82      307.10      7.40 o 
   4   1   4       84.79       81.93      4.27 o 
   5   1   4      162.69      157.07     10.68 o 
   6   1   4        4.76        3.34      1.80 o 
   7   1   4        0.00        0.06      1.22 o 
 -10   2   4        0.05        5.46      2.90 o 
  -9   2   4        2.18        0.40      1.58 o 
  -8   2   4       15.13       11.26      3.37 o 
  -7   2   4       11.20        8.97      2.93 o 
  -6   2   4        6.84       15.99      3.46 o 
  -5   2   4      112.64      118.98      5.49 o 
  -4   2   4      309.15      341.40     12.71 o 
  -3   2   4       27.34       24.63      2.27 o 
  -2   2   4        0.94        1.22      0.87 o 
  -1   2   4        3.37        5.06      0.61 o 
   0   2   4       17.45       21.82      1.07 o 
   1   2   4      105.56      100.03      3.15 o 
   2   2   4      192.10      190.41      5.12 o 
   3   2   4      198.43      174.76      5.64 o 
   4   2   4       91.45       79.79      4.30 o 
   5   2   4       22.45       17.54      3.94 o 
   6   2   4       53.06       65.77      7.97 o 
 -10   3   4       15.94       27.37      5.54 o 
  -9   3   4        4.37        3.62      2.21 o 
  -8   3   4       48.93       46.11      6.13 o 
  -7   3   4      351.03      291.79     13.98 o 
  -6   3   4       16.05       20.60      3.71 o 
  -5   3   4       43.57       47.24      4.97 o 
  -4   3   4       35.04       33.95      4.28 o 
  -3   3   4        9.86       14.34      2.65 o 
  -2   3   4      527.20      561.33     15.43 o 
  -1   3   4      233.12      250.36     10.15 o 
   0   3   4       46.36       40.46      4.18 o 
   1   3   4      325.35      321.03      5.71 o 
   2   3   4      190.35      194.03      5.10 o 
   3   3   4        0.19        2.06      0.77 o 
   4   3   4       40.77       36.02      5.53 o 
   5   3   4        0.57        4.05      2.46 o 
   6   3   4       26.68       22.12      4.86 o 
 -10   4   4        7.20        2.31      2.24 o 
  -9   4   4        0.27       -0.88      1.90 o 
  -8   4   4      162.89      167.39     11.49 o 
  -7   4   4       21.50       12.19      3.00 o 
  -6   4   4      121.29      125.40      8.80 o 
  -5   4   4      388.58      401.15      9.20 o 
  -4   4   4       61.94       73.23      4.31 o 
  -3   4   4       29.10       19.84      1.61 o 
  -2   4   4      201.30      214.68      9.47 o 
  -1   4   4        6.57        7.02      1.98 o 
   0   4   4        0.84        0.94      1.49 o 
   1   4   4      187.33      177.23     13.09 o 
   2   4   4       13.69       13.04      1.29 o 
   3   4   4        0.75        0.01      1.57 o 
   4   4   4        6.78       10.96      3.48 o 
   5   4   4        2.33        3.20      2.30 o 
 -10   5   4        2.05        2.71      1.96 o 
  -9   5   4      248.96      256.64     15.33 o 
  -8   5   4        0.99        1.68      1.86 o 
  -7   5   4        2.35        3.25      2.32 o 
  -6   5   4        0.00       -0.35      2.11 o 
  -5   5   4      107.83       91.55      4.44 o 
  -4   5   4       17.12       20.87      1.97 o 
  -3   5   4       16.70       15.30      1.37 o 
  -2   5   4       28.76       28.72      4.17 o 
  -1   5   4       44.00       39.35      4.97 o 
   0   5   4      253.53      262.30     13.04 o 
   1   5   4      122.85      128.95      9.57 o 
   2   5   4        7.00        9.35      2.99 o 
   3   5   4       20.65       21.13      4.57 o 
   4   5   4      100.37      104.15     10.24 o 
   5   5   4        5.72        4.37      2.24 o 
 -10   6   4        4.07        1.91      2.68 o 
  -9   6   4        3.39        7.51      3.08 o 
  -8   6   4        0.28        2.80      2.15 o 
  -7   6   4        0.88       -0.19      1.63 o 
  -6   6   4       54.55       45.36      5.85 o 
  -5   6   4      240.32      218.00     15.51 o 
  -4   6   4       27.74       30.00      2.32 o 
  -3   6   4        0.57        1.07      0.63 o 
  -2   6   4        6.22        6.39      2.42 o 
  -1   6   4      150.50      145.97     10.14 o 
   0   6   4      113.13      116.78      9.38 o 
   1   6   4       58.78       54.52      6.63 o 
   2   6   4        8.49        8.18      2.91 o 
   3   6   4       41.96       43.54      6.69 o 
   4   6   4       46.64       58.34      8.02 o 
  -9   7   4      140.37      162.94     12.59 o 
  -8   7   4        6.85        4.82      2.69 o 
  -7   7   4        5.92        8.09      2.73 o 
  -6   7   4       20.50       19.05      4.11 o 
  -5   7   4       16.52       16.55      2.03 o 
  -4   7   4      134.68      122.69      4.82 o 
  -3   7   4      243.82      264.40     14.02 o 
  -2   7   4      191.23      193.76     12.16 o 
  -1   7   4      128.71      126.01     10.03 o 
   0   7   4      191.89      185.67     12.71 o 
   1   7   4        3.11        4.15      2.47 o 
   2   7   4       19.70       19.70      4.79 o 
   3   7   4        7.81        8.23      3.19 o 
  -9   8   4      144.73      160.35     12.69 o 
  -8   8   4        9.01       14.76      3.92 o 
  -7   8   4       46.22       58.13      7.29 o 
  -6   8   4        0.32        1.07      1.43 o 
  -4   8   4      358.40      355.03     16.99 o 
  -3   8   4        6.54        5.99      2.46 o 
  -2   8   4       79.38       78.50      8.32 o 
  -1   8   4        6.06        2.29      1.73 o 
   0   8   4       13.46       16.41      4.12 o 
   1   8   4        4.96        7.39      3.19 o 
   2   8   4       54.14       58.51      8.20 o 
  -9   9   4        3.51        1.37      1.44 o 
  -8   9   4       11.50       12.28      3.88 o 
  -7   9   4        0.30       -0.65      1.97 o 
  -6   9   4       59.49       56.49      7.46 o 
  -4   9   4       49.41       43.54      6.41 o 
  -3   9   4        0.26       -1.31      1.76 o 
  -2   9   4        8.90        6.11      2.74 o 
  -1   9   4      113.84      143.46     12.09 o 
   0   9   4       31.09       21.82      5.05 o 
   1   9   4       79.91       85.55     10.01 o 
  -8  10   4        8.06       13.82      4.12 o 
  -7  10   4       21.28       26.60      5.48 o 
  -6  10   4        3.96       -1.39      2.63 o 
  -5  10   4       44.84       36.42      6.05 o 
  -4  10   4      228.97      189.61     13.97 o 
  -3  10   4       58.70       56.16      7.86 o 
  -2  10   4       13.93       15.57      4.25 o 
  -1  10   4       93.87      121.06     11.78 o 
  -6  11   4       10.25        9.09      3.49 o 
  -5  11   4      137.35      138.16     12.37 o 
  -4  11   4       36.15       30.01      5.99 o 
  -3  11   4       37.44       40.04      6.88 o 
   3 -13   5       11.48        8.79      2.71 o 
   0 -12   5       67.54       70.00      7.52 o 
   1 -12   5      105.78       98.88      8.67 o 
   2 -12   5       62.78       63.52      6.77 o 
   3 -12   5       81.78       78.54      7.41 o 
   4 -12   5      102.04      110.30      8.76 o 
   5 -12   5        1.48        2.97      1.62 o 
   6 -12   5      142.14      146.68     10.68 o 
  -2 -11   5        0.00        1.39      1.79 o 
  -1 -11   5       24.52       26.28      4.71 o 
   0 -11   5      272.26      297.01     15.20 o 
   1 -11   5       15.98       16.46      3.48 o 
   2 -11   5       60.71       56.57      6.21 o 
   3 -11   5      209.41      218.65     11.99 o 
   4 -11   5        3.36        5.86      2.08 o 
   5 -11   5      197.92      192.55     11.63 o 
   6 -11   5        1.08        5.01      2.02 o 
   7 -11   5        2.45        4.02      2.35 o 
  -3 -10   5       11.18       10.14      3.42 o 
  -2 -10   5       49.22       51.95      6.66 o 
  -1 -10   5      117.13      108.93      9.35 o 
   0 -10   5       24.82       29.09      4.69 o 
   1 -10   5       63.16       82.53      7.48 o 
   2 -10   5        2.41        1.36      1.06 o 
   3 -10   5        2.25        3.06      0.79 o 
   4 -10   5        2.17        4.85      1.97 o 
   5 -10   5       40.26       41.09      5.21 o 
   6 -10   5       56.26       53.76      6.19 o 
   7 -10   5       16.99       15.72      3.54 o 
  -4  -9   5        0.01        0.63      1.45 o 
  -3  -9   5       80.20       68.75      4.79 o 
  -2  -9   5       19.63       21.94      2.56 o 
  -1  -9   5       63.37       69.21      3.97 o 
   0  -9   5       74.68       76.18      2.80 o 
   1  -9   5       26.68       27.17      1.99 o 
   2  -9   5        0.24       -0.03      0.19 o 
   3  -9   5      107.10      109.49      3.02 o 
   4  -9   5       39.84       44.96      2.79 o 
   5  -9   5       31.66        6.61     16.32 o 
   6  -9   5       26.49       26.82      3.63 o 
   7  -9   5       12.64       14.83      3.47 o 
   8  -9   5       18.93       22.32      4.41 o 
  -5  -8   5        4.28        3.26      1.62 o 
  -4  -8   5       40.28       34.24      4.56 o 
  -3  -8   5      220.89      223.53      8.21 o 
  -2  -8   5        5.24        7.68      1.13 o 
  -1  -8   5       12.22       12.72      1.25 o 
   0  -8   5       20.99       18.14      1.19 o 
   1  -8   5       34.39       29.85      1.45 o 
   2  -8   5        0.28        0.64      0.23 o 
   3  -8   5        7.62       10.53      0.94 o 
   4  -8   5      311.09      326.28     18.74 o 
   5  -8   5       47.07       10.25     24.24 o 
   6  -8   5        0.45        1.07      0.93 o 
   7  -8   5       20.42       20.96      2.60 o 
  -6  -7   5        2.04        2.08      1.52 o 
  -5  -7   5       21.36       17.27      3.39 o 
  -4  -7   5      105.13       97.30      7.05 o 
  -3  -7   5       49.50       52.21      4.60 o 
  -2  -7   5      265.28      258.97      5.84 o 
  -1  -7   5        0.03       -0.43      0.43 o 
   0  -7   5        0.85        0.17      0.47 o 
   1  -7   5       41.20       45.54      4.89 o 
   2  -7   5        0.21        0.52      0.81 o 
   3  -7   5       51.95       50.95      2.90 o 
   4  -7   5       81.37       88.80      6.92 o 
   5  -7   5      198.47      199.98     10.48 o 
   6  -7   5       11.41       16.75      2.15 o 
   7  -7   5        0.78        0.56      0.87 o 
   8  -7   5       25.98       27.90      4.29 o 
  -7  -6   5       14.29       20.05      4.03 o 
  -6  -6   5       14.54       14.80      3.25 o 
  -5  -6   5       25.26       22.71      3.62 o 
  -4  -6   5        2.03        0.37      0.91 o 
  -3  -6   5      482.36      465.87      9.39 o 
  -2  -6   5        4.71        4.58      0.90 o 
  -1  -6   5       14.04       17.81      1.15 o 
   0  -6   5       15.75       36.58     52.14 o 
   1  -6   5       89.37      100.37      7.01 o 
   2  -6   5        0.08        0.92      0.28 o 
   3  -6   5        7.88        9.34      1.09 o 
   4  -6   5      174.60      167.45      5.25 o 
   5  -6   5      139.52      127.04      6.40 o 
   6  -6   5       20.01       14.70      2.01 o 
   7  -6   5        3.97        2.98      1.56 o 
   8  -6   5       77.62       86.40      7.84 o 
  -7  -5   5       27.93       23.85      3.05 o 
  -6  -5   5       17.00       13.41      3.57 o 
  -5  -5   5       65.58       54.09      5.39 o 
  -4  -5   5      682.48      611.23     15.95 o 
  -3  -5   5      201.14      186.45      4.48 o 
  -2  -5   5       94.08       97.84      3.27 o 
  -1  -5   5      255.21      259.39      5.06 o 
   1  -5   5      383.93      376.60     13.62 o 
   2  -5   5       68.31       74.33      2.75 o 
   3  -5   5        3.53        4.58      0.61 o 
   4  -5   5      122.36      111.74      3.55 o 
   5  -5   5       92.45       92.37      4.64 o 
   6  -5   5        9.41       12.61      1.91 o 
   7  -5   5      121.39      121.49      8.69 o 
   8  -5   5       23.99       15.90      3.68 o 
  -8  -4   5       33.09       37.60      5.83 o 
  -7  -4   5        0.50        0.73      1.19 o 
  -6  -4   5       31.44       25.51      4.02 o 
  -5  -4   5       56.28       46.95      4.90 o 
  -4  -4   5      175.03      168.51      5.91 o 
  -3  -4   5      104.29      102.01      4.37 o 
  -2  -4   5       34.72       37.08      2.01 o 
  -1  -4   5        1.02        2.61      0.30 o 
   1  -4   5      421.06      402.39     29.33 o 
   2  -4   5      146.30      136.74      2.77 o 
   3  -4   5       36.53       31.05      1.76 o 
   4  -4   5      424.45      428.84      9.02 o 
   5  -4   5       10.48        9.00      1.47 o 
   6  -4   5       79.66       79.98      4.81 o 
   7  -4   5        3.75        6.76      2.54 o 
   8  -4   5        1.07        2.77      1.66 o 
  -8  -3   5        0.03       -0.29      1.63 o 
  -7  -3   5       53.09       52.05      6.01 o 
  -6  -3   5       83.49       78.98      6.73 o 
  -5  -3   5      136.45      158.40      8.66 o 
  -4  -3   5      262.95      258.52      7.21 o 
  -3  -3   5       47.13       51.99      2.83 o 
  -2  -3   5        3.07        3.19      0.68 o 
  -1  -3   5      126.07      123.48      2.63 o 
   0  -3   5        1.15        0.88      0.20 o 
   1  -3   5     1695.74     1681.02     10.63 o 
   2  -3   5       97.54      101.06      2.58 o 
   3  -3   5      641.09      621.53      8.44 o 
   4  -3   5        2.27        3.96      1.06 o 
   5  -3   5      126.37      109.33      5.29 o 
   6  -3   5      106.21       88.31      7.71 o 
   7  -3   5      247.92      229.76     13.61 o 
   8  -3   5      117.12      127.21     11.06 o 
  -9  -2   5       12.10       15.82      4.11 o 
  -8  -2   5       27.22       30.49      4.99 o 
  -7  -2   5        0.13        1.74      1.56 o 
  -6  -2   5      421.52      403.98     15.02 o 
  -5  -2   5        0.07        0.70      1.53 o 
  -4  -2   5       27.53       29.94      2.50 o 
  -3  -2   5      542.60      586.18      9.35 o 
  -2  -2   5       49.31       47.69      3.51 o 
  -1  -2   5      198.52      247.69      4.05 o 
   0  -2   5      403.34      460.11      5.50 o 
   1  -2   5      423.40      463.28      5.19 o 
   2  -2   5       86.22       83.42      2.45 o 
   3  -2   5       12.44       14.35      1.34 o 
   4  -2   5        6.17        4.13      0.89 o 
   5  -2   5        7.87        6.41      2.25 o 
   6  -2   5        0.38        0.60      1.23 o 
   7  -2   5       27.49       35.78      5.61 o 
  -9  -1   5       71.82      161.30     11.82 o 
  -8  -1   5        6.57        9.50      3.05 o 
  -7  -1   5       22.70       23.79      4.25 o 
  -6  -1   5      606.51      576.73     17.83 o 
  -5  -1   5       13.94       15.91      3.03 o 
  -4  -1   5       95.66       79.51      4.02 o 
  -3  -1   5      985.75      988.67     11.80 o 
  -2  -1   5      197.98      219.86      6.78 o 
  -1  -1   5       75.82       89.27      3.46 o 
   0  -1   5      231.16      249.86      6.64 o 
   1  -1   5        0.02        0.47      0.34 o 
   2  -1   5      143.15      143.88      3.72 o 
   3  -1   5       28.33       29.72      2.24 o 
   4  -1   5       13.90       13.59      2.86 o 
   5  -1   5       65.63       55.05      6.16 o 
   6  -1   5       21.20       18.54      3.96 o 
   7  -1   5        2.14        2.68      2.01 o 
  -9   0   5        0.44        2.38      1.87 o 
  -8   0   5       76.89       80.10      7.98 o 
  -7   0   5       84.70       66.68      6.74 o 
  -6   0   5        8.77       10.59      2.73 o 
  -5   0   5       24.88       23.29      3.57 o 
  -4   0   5      170.35      191.36      5.14 o 
  -3   0   5       21.61       20.82      2.18 o 
  -2   0   5      189.32      185.58      4.37 o 
  -1   0   5        0.00        0.41      0.41 o 
   0   0   5      405.64      392.68      5.79 o 
   1   0   5       57.26       59.38      2.20 o 
   2   0   5       72.17       63.12      2.45 o 
   3   0   5      385.94      388.16      8.85 o 
   4   0   5      266.25      232.76      7.57 o 
   5   0   5      124.35      113.46      9.26 o 
   6   0   5       23.60       16.95      3.86 o 
   7   0   5       33.81       42.42      6.63 o 
  -9   1   5       27.16       31.82      5.54 o 
  -7   1   5       99.89       86.05      7.62 o 
  -6   1   5      175.80      156.32      9.56 o 
  -5   1   5        0.74        1.20      1.63 o 
  -4   1   5        4.65        5.06      1.19 o 
  -3   1   5       67.85       66.85      3.66 o 
  -2   1   5      112.75      117.17     13.33 o 
  -1   1   5      171.14      183.28      4.06 o 
   0   1   5      275.52      310.33      6.27 o 
   1   1   5        4.56        5.43      0.67 o 
   2   1   5       10.41       12.96      1.27 o 
   3   1   5      148.45      139.76      9.25 o 
   4   1   5        0.88        1.52      0.84 o 
   5   1   5       15.26       18.70      4.04 o 
   6   1   5        9.99       12.15      3.37 o 
 -10   2   5        0.13        0.35      1.59 o 
  -9   2   5       18.16       22.19      4.63 o 
  -8   2   5       19.56       15.53      3.79 o 
  -7   2   5       80.61       70.35      7.03 o 
  -6   2   5      242.13      229.56     11.56 o 
  -5   2   5      174.38      195.41     10.02 o 
  -4   2   5      170.40      174.30      7.43 o 
  -3   2   5       28.32       31.84      3.83 o 
  -2   2   5       77.61       91.47      6.24 o 
  -1   2   5       25.70       25.66      1.53 o 
   0   2   5       28.94       23.99      1.34 o 
   1   2   5       85.75       81.77      3.20 o 
   2   2   5      119.35      116.54      4.35 o 
   3   2   5        0.09       -0.32      0.66 o 
   4   2   5       84.28       86.44      8.28 o 
   5   2   5        0.10        0.98      1.58 o 
   6   2   5        1.68        2.80      1.95 o 
 -10   3   5       10.00       11.25      3.82 o 
  -9   3   5       17.28       20.92      4.45 o 
  -8   3   5        6.65        8.70      3.07 o 
  -7   3   5       75.24       70.57      7.11 o 
  -6   3   5       87.04       97.10      7.84 o 
  -5   3   5       27.21       20.65      3.67 o 
  -4   3   5      144.66      152.17      9.00 o 
  -3   3   5       85.54       81.14      6.47 o 
  -2   3   5      123.47      127.00      7.84 o 
  -1   3   5       10.11        7.69      1.45 o 
   0   3   5       19.60       24.13      3.80 o 
   1   3   5      547.19      526.93     23.25 o 
   2   3   5      422.51      402.34      7.72 o 
   3   3   5       19.69       19.07      3.92 o 
   4   3   5      256.84      274.48     15.60 o 
   5   3   5       15.83       18.44      4.42 o 
 -10   4   5       26.28       35.11      6.07 o 
  -9   4   5        8.00       10.82      3.56 o 
  -8   4   5        2.24        3.36      2.31 o 
  -7   4   5        0.51       -0.05      1.70 o 
  -6   4   5       19.43       17.48      3.53 o 
  -5   4   5       25.21       20.58      2.20 o 
  -4   4   5        0.38       -0.38      0.49 o 
  -3   4   5        9.35        5.90      0.90 o 
  -2   4   5       63.76       70.15      6.50 o 
  -1   4   5        0.10        1.81      1.75 o 
   0   4   5      232.26      225.50     12.14 o 
   1   4   5      119.91      128.33      9.49 o 
   2   4   5      129.22      134.91      5.98 o 
   3   4   5      158.32      154.86     11.64 o 
   4   4   5        1.68       -0.29      1.97 o 
   5   4   5        1.74        0.13      1.36 o 
 -10   5   5      100.83      118.17     11.09 o 
  -9   5   5        2.48       -0.05      1.82 o 
  -8   5   5        0.75        2.28      2.00 o 
  -7   5   5       49.60       51.41      6.32 o 
  -6   5   5      515.09      522.27     19.44 o 
  -5   5   5     1018.07      989.75     39.99 o 
  -4   5   5        6.68        5.43      1.03 o 
  -3   5   5        8.10        9.86      1.73 o 
  -2   5   5        1.55        2.18      1.63 o 
  -1   5   5        3.18        1.58      1.22 o 
   0   5   5      375.29      375.73     16.68 o 
   1   5   5      219.37      214.60     13.04 o 
   2   5   5       71.66       62.31      7.51 o 
   3   5   5        1.36        1.66      1.81 o 
   4   5   5        5.47        7.09      2.89 o 
  -9   6   5        1.51        1.25      1.68 o 
  -8   6   5        3.54        4.02      2.19 o 
  -7   6   5        0.00       -1.37      1.77 o 
  -6   6   5        0.02        1.53      2.11 o 
  -5   6   5        1.54        1.36      0.71 o 
  -4   6   5       36.37       31.32      2.28 o 
  -3   6   5       74.82       68.20      7.14 o 
  -2   6   5      146.19      154.78     10.78 o 
  -1   6   5       57.07       59.00      6.93 o 
   0   6   5      120.12      119.20     10.12 o 
   1   6   5        0.47       -0.78      1.39 o 
   2   6   5       65.52       77.28      8.81 o 
   3   6   5       53.77       64.35      8.44 o 
  -9   7   5       12.80        9.07      3.28 o 
  -8   7   5       17.88       22.48      4.73 o 
  -7   7   5        0.00       -1.64      1.94 o 
  -6   7   5       76.18       59.69      7.38 o 
  -5   7   5       13.29       10.48      1.68 o 
  -4   7   5        3.41        3.97      1.58 o 
  -3   7   5        7.59       11.27      3.25 o 
  -2   7   5       46.28       37.61      5.74 o 
  -1   7   5       48.84       39.79      6.08 o 
   0   7   5        1.38        1.00      1.69 o 
   1   7   5        2.46        3.37      2.34 o 
   2   7   5       93.35      103.42     10.78 o 
  -9   8   5       72.23       76.28      9.07 o 
  -8   8   5       19.92       29.95      5.82 o 
  -7   8   5       62.18       69.51      8.38 o 
  -6   8   5      133.91      161.42     12.59 o 
  -5   8   5        7.23        6.23      2.72 o 
  -4   8   5      188.63      172.86     12.52 o 
  -3   8   5       15.44       11.24      3.08 o 
  -2   8   5        3.65        4.06      2.01 o 
  -1   8   5       28.97       43.04      6.71 o 
   0   8   5       60.86       64.96      8.38 o 
   1   8   5       82.38       91.96     10.33 o 
  -8   9   5        0.05        1.12      1.64 o 
  -7   9   5        2.37        2.17      2.31 o 
  -6   9   5       17.48       21.86      5.08 o 
  -5   9   5        0.11       -0.82      2.00 o 
  -4   9   5       48.58       52.28      7.33 o 
  -3   9   5       20.82       21.56      4.86 o 
  -2   9   5       33.38       27.51      5.35 o 
  -1   9   5       15.48       15.08      4.46 o 
   0   9   5       20.05       24.12      5.38 o 
  -7  10   5       33.18       41.66      7.10 o 
  -6  10   5       21.80       31.40      6.27 o 
  -5  10   5       44.69       44.35      7.06 o 
  -4  10   5       58.13       68.87      8.82 o 
  -3  10   5       11.27       13.52      4.21 o 
  -2  10   5        0.15        0.14      1.48 o 
   0 -12   6        8.73       11.30      3.02 o 
   1 -12   6       30.19       31.69      5.12 o 
   2 -12   6       30.84       32.12      5.06 o 
   3 -12   6        1.98        1.08      1.21 o 
   4 -12   6        1.21        4.65      2.25 o 
   5 -12   6       20.17       23.06      4.28 o 
  -2 -11   6       28.89       31.26      5.50 o 
  -1 -11   6       21.00       17.55      3.93 o 
   0 -11   6      123.83      132.51     10.65 o 
   1 -11   6       24.66       23.85      4.35 o 
   2 -11   6      157.69      170.26     11.21 o 
   3 -11   6        9.87        9.16      2.64 o 
   4 -11   6       82.02       70.34      7.14 o 
   5 -11   6       26.99       25.34      4.34 o 
   6 -11   6        0.17       -0.09      1.30 o 
  -3 -10   6        9.24        8.92      3.30 o 
  -2 -10   6       22.46       23.46      4.72 o 
  -1 -10   6      365.94      343.40     17.04 o 
   0 -10   6      182.38      196.01     12.42 o 
   1 -10   6      107.84      105.01      8.80 o 
   2 -10   6       58.12       65.79      6.74 o 
   3 -10   6        1.09        0.02      1.11 o 
   4 -10   6        0.23        2.20      1.63 o 
   5 -10   6      136.43      139.41      9.95 o 
   6 -10   6        1.35        3.40      1.96 o 
   7 -10   6       15.57       16.96      3.83 o 
  -4  -9   6        3.27        0.57      1.11 o 
  -3  -9   6       10.71        9.13      2.82 o 
  -2  -9   6        2.97        1.74      1.46 o 
  -1  -9   6        1.81        2.24      1.66 o 
   0  -9   6       11.29       14.42      3.47 o 
   1  -9   6       69.49       67.38      6.83 o 
   2  -9   6      129.52      130.32      9.12 o 
   3  -9   6       26.97       39.43      4.96 o 
   4  -9   6      468.05      438.55     16.42 o 
   5  -9   6       43.30       38.69      5.10 o 
   6  -9   6        3.99        9.18      2.89 o 
   7  -9   6        7.34       14.23      3.63 o 
  -4  -8   6       65.69       67.65      5.86 o 
  -3  -8   6       50.87       51.39      5.23 o 
  -2  -8   6      126.01      124.57      5.04 o 
  -1  -8   6        9.26        9.20      0.93 o 
   0  -8   6       10.07        8.10      0.82 o 
   1  -8   6        1.02        0.67      1.03 o 
   2  -8   6       36.08       37.70      4.70 o 
   3  -8   6       25.59       27.38      1.22 o 
   4  -8   6       46.30       48.98      2.55 o 
   5  -8   6      112.99       97.57      7.63 o 
   6  -8   6       84.28       77.72      4.47 o 
   7  -8   6        0.01       -0.02      1.24 o 
  -6  -7   6       46.02       42.39      5.50 o 
  -5  -7   6       80.74       94.68      7.29 o 
  -4  -7   6      148.65      149.49      8.10 o 
  -3  -7   6        0.01        0.51      0.50 o 
  -2  -7   6      266.45      283.83      5.62 o 
  -1  -7   6     1024.65     1031.33     12.08 o 
   0  -7   6        9.38       13.37      3.11 o 
   1  -7   6       14.69       15.67      3.12 o 
   2  -7   6        3.06        2.78      1.33 o 
   3  -7   6       32.65       29.88      1.55 o 
   4  -7   6       23.72       22.81      1.88 o 
   5  -7   6       37.07       31.94      4.37 o 
   6  -7   6        3.53        4.53      1.24 o 
   7  -7   6        1.44        0.91      1.73 o 
  -7  -6   6       31.04       34.01      5.22 o 
  -6  -6   6       40.42       41.03      5.12 o 
  -5  -6   6       85.95       79.74      6.38 o 
  -4  -6   6        8.36       10.16      2.17 o 
  -3  -6   6       24.64       28.56      2.21 o 
  -2  -6   6       23.48       18.43      1.34 o 
  -1  -6   6        0.27        1.34      0.46 o 
   0  -6   6       31.38       46.42      5.22 o 
   1  -6   6      219.40      219.36     10.66 o 
   2  -6   6      215.31      194.38      7.86 o 
   3  -6   6      680.84      654.13      9.77 o 
   4  -6   6       92.34       91.61      4.11 o 
   5  -6   6        3.23        4.24      1.07 o 
   6  -6   6       16.29       20.65      4.74 o 
   7  -6   6        0.34        0.43      0.86 o 
  -7  -5   6        0.21       -1.09      1.73 o 
  -6  -5   6       19.86       10.66      2.69 o 
  -5  -5   6        1.13        1.51      1.13 o 
  -4  -5   6       66.62       70.31      3.90 o 
  -3  -5   6       60.24       51.45      3.40 o 
  -2  -5   6       29.55       32.67      1.44 o 
   1  -5   6      240.17      259.11     10.94 o 
   2  -5   6       44.97       34.89      2.81 o 
   3  -5   6      209.05      208.64      4.77 o 
   4  -5   6       98.86       98.92      4.40 o 
   5  -5   6       15.43       20.97      1.87 o 
   6  -5   6        0.23        2.07      1.13 o 
   7  -5   6       33.68       36.18      5.33 o 
  -8  -4   6        0.64       -1.52      1.96 o 
  -7  -4   6       43.85       44.88      5.63 o 
  -6  -4   6        3.69       13.11      2.86 o 
  -5  -4   6      932.72      861.50     20.19 o 
  -4  -4   6       18.00       22.24      2.17 o 
  -3  -4   6      134.52      131.13      5.05 o 
  -2  -4   6       71.73       60.78      2.04 o 
  -1  -4   6      302.93      284.18     13.01 o 
   0  -4   6      303.83      347.24     12.50 o 
   1  -4   6     1724.81     1777.04     23.81 o 
   2  -4   6      103.87      116.89      3.03 o 
   3  -4   6        7.17        4.29      0.77 o 
   4  -4   6      115.15      103.47      4.64 o 
   5  -4   6        6.59        6.62      1.40 o 
   6  -4   6       19.61       26.24      4.39 o 
   7  -4   6      157.05      135.04     10.46 o 
  -8  -3   6       29.16       21.80      4.35 o 
  -7  -3   6        0.00        1.51      1.73 o 
  -6  -3   6        0.26        2.23      1.68 o 
  -5  -3   6      438.18      418.94     14.05 o 
  -4  -3   6       24.67       22.38      2.22 o 
  -3  -3   6       89.94       83.86      2.93 o 
  -2  -3   6      855.05      832.73     14.12 o 
  -1  -3   6      409.60      446.67      8.59 o 
   0  -3   6        3.94       31.95      4.49 o 
   1  -3   6       34.64       34.41      1.44 o 
   2  -3   6      154.98      154.92      3.48 o 
   3  -3   6      114.88      117.67      9.56 o 
   4  -3   6        4.45        4.59      0.93 o 
   5  -3   6       41.21       48.41      3.73 o 
   6  -3   6        1.30        3.82      1.94 o 
   7  -3   6       27.44       27.35      4.95 o 
  -9  -2   6       14.55       15.42      4.04 o 
  -8  -2   6        9.77        5.99      2.65 o 
  -7  -2   6        0.82        0.17      1.35 o 
  -6  -2   6       42.06       33.93      4.56 o 
  -5  -2   6        9.36        9.53      2.65 o 
  -4  -2   6      128.31      123.75      5.07 o 
  -3  -2   6      362.21      351.57      7.50 o 
  -2  -2   6        0.40        1.19      0.55 o 
  -1  -2   6      226.60      240.20      3.85 o 
   0  -2   6       97.61      107.60      3.05 o 
   1  -2   6      345.02      338.16      4.93 o 
   2  -2   6      100.62       87.83      3.09 o 
   3  -2   6      116.59      119.60      4.65 o 
   4  -2   6       34.43       30.06      2.73 o 
   5  -2   6       36.32       26.83      4.21 o 
   6  -2   6      123.78      129.44     10.28 o 
   7  -2   6       23.39       34.46      5.86 o 
  -9  -1   6        0.70        5.50      2.85 o 
  -8  -1   6        6.31       11.29      3.28 o 
  -7  -1   6        3.96        3.90      1.97 o 
  -6  -1   6       37.80       34.67      4.59 o 
  -5  -1   6        9.84       11.02      2.53 o 
  -4  -1   6        0.01        0.15      1.47 o 
  -3  -1   6      362.99      377.74      8.12 o 
  -2  -1   6      380.85      372.72      7.45 o 
  -1  -1   6       35.83       33.92      1.87 o 
   0  -1   6      207.09      448.87     18.52 o 
   1  -1   6       27.62       29.63      1.76 o 
   2  -1   6       21.00       18.25      1.44 o 
   3  -1   6        8.26       10.96      1.28 o 
   4  -1   6      127.04      124.93      8.86 o 
   5  -1   6       74.72       85.80      8.09 o 
   6  -1   6        2.24        3.23      1.79 o 
   7  -1   6        8.05        9.31      3.21 o 
  -9   0   6        1.84        8.87      3.01 o 
  -8   0   6        1.51        4.86      2.61 o 
  -7   0   6       47.98       44.97      5.66 o 
  -6   0   6       41.49       36.58      4.80 o 
  -5   0   6       96.64       88.55      6.65 o 
  -4   0   6      329.37      346.61     12.68 o 
  -3   0   6       27.00       24.82      2.25 o 
  -2   0   6       87.25       85.02      3.94 o 
  -1   0   6       14.45       15.53      1.31 o 
   0   0   6       94.07      104.55      3.81 o 
   1   0   6        1.02        1.86      0.56 o 
   2   0   6        3.35        3.02      0.61 o 
   3   0   6        7.79        8.52      1.48 o 
   4   0   6        3.99        6.80      2.38 o 
   5   0   6      123.42      116.81      9.82 o 
   6   0   6       29.71       28.63      5.42 o 
  -9   1   6       35.15       36.74      5.83 o 
  -8   1   6        7.11        4.67      2.82 o 
  -7   1   6       17.33       20.68      3.90 o 
  -6   1   6        6.58        7.41      2.50 o 
  -5   1   6      520.38      494.41     15.90 o 
  -4   1   6      283.35      288.37     11.00 o 
  -3   1   6       92.40       82.98      4.34 o 
  -2   1   6      607.01      645.71     16.64 o 
  -1   1   6      185.13      201.04      6.72 o 
   0   1   6       29.47       30.73      2.56 o 
   1   1   6       42.86       40.22      2.18 o 
   2   1   6       16.21       15.59      1.78 o 
   3   1   6       73.19       63.82      3.91 o 
   4   1   6        0.11        0.50      1.44 o 
   5   1   6       16.51       25.62      5.01 o 
   6   1   6        1.97       -0.39      1.53 o 
  -9   2   6       12.64        5.74      2.93 o 
  -8   2   6       21.73       16.66      3.92 o 
  -7   2   6       43.77       38.01      5.30 o 
  -6   2   6       18.87       22.00      3.91 o 
  -5   2   6      437.80      450.38     15.95 o 
  -4   2   6       25.97       15.21      3.02 o 
  -3   2   6      408.41      430.48     14.92 o 
  -2   2   6       60.28       66.47      3.24 o 
  -1   2   6      143.14      156.83      3.67 o 
   0   2   6       29.49       26.94      3.11 o 
   1   2   6        9.49        7.31      1.17 o 
   2   2   6        5.91        6.96      1.18 o 
   3   2   6      188.26      179.32     11.85 o 
   4   2   6       36.71       44.67      6.34 o 
   5   2   6        4.64        2.49      1.96 o 
 -10   3   6       18.49       27.17      5.55 o 
  -9   3   6        1.64        2.33      2.15 o 
  -8   3   6       11.52        5.71      2.52 o 
  -7   3   6      124.21      114.08      9.17 o 
  -6   3   6       49.45       56.62      6.31 o 
  -5   3   6      293.07      332.71     14.27 o 
  -4   3   6      102.95       91.92      7.44 o 
  -3   3   6       18.58       27.20      4.17 o 
  -2   3   6       46.90       50.22      2.39 o 
  -1   3   6       22.88       27.76      4.10 o 
   0   3   6       24.81       36.20      5.05 o 
   1   3   6      253.15      243.44     13.04 o 
   2   3   6        0.74        2.56      1.60 o 
   3   3   6       28.83       31.69      5.37 o 
   4   3   6        0.02       -2.96      2.96 o 
   5   3   6       22.73       22.53      4.99 o 
 -10   4   6        2.58        2.48      2.31 o 
  -9   4   6       49.17       52.74      7.29 o 
  -8   4   6       10.80       12.19      3.66 o 
  -7   4   6        0.28        4.36      2.40 o 
  -6   4   6        0.02       -0.14      1.51 o 
  -5   4   6       34.95       43.55      5.63 o 
  -4   4   6        0.43        0.40      0.89 o 
  -3   4   6       15.51       19.81      1.59 o 
  -2   4   6      165.29      165.87     10.44 o 
  -1   4   6      144.84      138.62      9.80 o 
   0   4   6      326.43      335.01     15.71 o 
   1   4   6       14.16       11.91      3.38 o 
   2   4   6       58.19       62.98      7.45 o 
   3   4   6       37.59       37.14      6.01 o 
   4   4   6        3.97        6.87      3.09 o 
  -9   5   6       67.28       78.42      8.96 o 
  -8   5   6        4.25        4.33      2.30 o 
  -7   5   6        5.25        3.06      2.08 o 
  -6   5   6       10.17       11.96      3.40 o 
  -5   5   6      246.62      217.53      8.92 o 
  -4   5   6       59.11       56.82      3.92 o 
  -3   5   6      227.30      206.28      2.84 o 
  -2   5   6       16.90       18.23      3.87 o 
  -1   5   6      213.18      195.42     12.46 o 
   0   5   6       25.64       24.22      4.50 o 
   1   5   6        2.24        3.28      1.80 o 
   2   5   6        7.83        8.04      2.78 o 
   3   5   6       70.11       76.01      9.10 o 
  -9   6   6        7.99       10.59      3.60 o 
  -8   6   6        1.69        1.55      1.55 o 
  -7   6   6       34.72       39.75      6.15 o 
  -6   6   6        0.93        2.93      2.02 o 
  -5   6   6       32.46       29.88      2.55 o 
  -4   6   6        3.81        3.03      0.72 o 
  -3   6   6       42.74       50.98      6.66 o 
  -2   6   6       15.40       20.60      4.47 o 
  -1   6   6       88.81       81.19      8.54 o 
   0   6   6       92.78      105.42     10.05 o 
   1   6   6        0.02        3.56      2.11 o 
   2   6   6      142.21      171.56     13.78 o 
  -9   7   6       10.51       15.32      4.28 o 
  -8   7   6        6.11        5.68      2.68 o 
  -7   7   6       19.10       16.19      4.13 o 
  -6   7   6       57.81       62.01      7.76 o 
  -5   7   6        0.00       -0.22      1.58 o 
  -4   7   6       44.03       35.38      5.86 o 
  -3   7   6       96.53       83.30      8.76 o 
  -2   7   6        0.13        0.15      1.41 o 
  -1   7   6       59.00       72.40      8.43 o 
   0   7   6        6.82        7.44      3.18 o 
   1   7   6        2.14        1.39      1.71 o 
  -8   8   6        5.90        5.80      2.83 o 
  -7   8   6       18.14       21.16      5.15 o 
  -6   8   6       29.83       34.34      6.09 o 
  -5   8   6        2.42        3.42      2.49 o 
  -4   8   6        7.67        6.63      2.90 o 
  -3   8   6       34.71       36.56      6.39 o 
  -2   8   6        1.96        3.12      2.44 o 
  -1   8   6        3.00        2.13      3.06 o 
   0   8   6       10.19       35.05      6.54 o 
  -7   9   6        8.08       15.99      4.58 o 
  -6   9   6       24.19       30.45      6.07 o 
  -5   9   6       11.34       18.92      4.78 o 
  -4   9   6        2.02        6.02      3.07 o 
  -3   9   6        2.28        0.15      2.42 o 
  -2   9   6       32.70       25.59      5.61 o 
  -1   9   6      298.65      374.16     21.51 o 
  -6  10   6        0.72       -2.07      3.09 o 
  -5  10   6        0.96        2.27      2.75 o 
  -4  10   6       24.32       32.19      6.58 o 
   0 -12   7       38.15       44.01      6.55 o 
   1 -12   7      152.03      166.42     12.05 o 
   2 -12   7       22.57       18.42      4.18 o 
   3 -12   7       16.75       18.05      4.01 o 
   4 -12   7        7.93        8.05      2.80 o 
  -2 -11   7        0.28        0.72      1.37 o 
  -1 -11   7       18.20       21.55      4.68 o 
   0 -11   7        0.49        0.19      1.12 o 
   1 -11   7      128.06      138.59     10.80 o 
   2 -11   7        1.28        4.45      2.23 o 
   3 -11   7       23.95       14.52      3.48 o 
   4 -11   7        9.41       11.43      3.18 o 
   5 -11   7        1.37        1.95      1.74 o 
  -3 -10   7        9.84        8.65      3.00 o 
  -2 -10   7       15.82       16.81      4.01 o 
  -1 -10   7        6.73        6.81      2.72 o 
   0 -10   7        2.95        5.31      2.49 o 
   1 -10   7        0.85        1.88      0.95 o 
   2 -10   7        0.01        0.83      1.02 o 
   3 -10   7      115.48      113.77      9.15 o 
   4 -10   7       24.83       26.46      4.49 o 
   5 -10   7       21.82       19.91      4.00 o 
   6 -10   7       10.53        7.65      2.40 o 
  -4  -9   7        2.19        1.01      1.83 o 
  -3  -9   7       99.98      102.13     10.15 o 
  -2  -9   7       12.77       13.16      3.69 o 
  -1  -9   7      158.13      176.12     12.20 o 
   0  -9   7      312.30      328.37     16.12 o 
   1  -9   7       77.91       88.16      8.06 o 
   2  -9   7        1.69        2.15      1.47 o 
   3  -9   7        4.05        2.73      1.95 o 
   4  -9   7      141.26      136.00      9.53 o 
   5  -9   7       11.38       16.39      4.26 o 
   6  -9   7       75.39       68.09      7.19 o 
  -3  -8   7       22.84       19.33      4.36 o 
  -2  -8   7      370.42      401.36     18.62 o 
  -1  -8   7      110.95      116.06      9.61 o 
   0  -8   7      555.90      575.61     20.45 o 
   1  -8   7        1.83        1.23      1.48 o 
   2  -8   7       91.88      104.23      8.14 o 
   3  -8   7       80.28       83.05      7.16 o 
   4  -8   7        6.83        6.14      1.13 o 
   5  -8   7       38.23       39.94      5.24 o 
   6  -8   7        0.60        0.48      1.56 o 
   7  -8   7       23.67       22.78      4.38 o 
  -5  -7   7       11.16       11.94      2.48 o 
  -4  -7   7        2.65        1.71      1.12 o 
  -3  -7   7       30.84       30.00      2.54 o 
  -2  -7   7      123.95      119.64      3.57 o 
  -1  -7   7       83.77      123.14      9.87 o 
   0  -7   7        0.04       14.18      3.32 o 
   1  -7   7       57.48       57.19      6.04 o 
   2  -7   7      220.54      223.04     11.38 o 
   3  -7   7       43.23       44.34      1.88 o 
   4  -7   7       86.56       90.87      4.25 o 
   5  -7   7       22.59       18.59      3.48 o 
   6  -7   7       28.26       34.08      3.32 o 
   7  -7   7       58.28       68.04      6.13 o 
  -6  -6   7       68.98       75.36      4.80 o 
  -5  -6   7        2.05        1.13      1.61 o 
  -4  -6   7      129.51      123.69      4.82 o 
  -3  -6   7        2.58        1.50      0.59 o 
  -2  -6   7      125.50      122.30      2.38 o 
  -1  -6   7        0.31        0.61      1.20 o 
   0  -6   7       20.43       26.33      4.18 o 
   1  -6   7       30.36       42.25      4.92 o 
   2  -6   7      564.77      536.87      6.44 o 
   3  -6   7      167.20      157.30      4.93 o 
   4  -6   7       27.08       29.61      4.04 o 
   5  -6   7       40.64       33.56      3.05 o 
   6  -6   7        9.12        7.91      1.72 o 
   7  -6   7       12.73        5.95      1.60 o 
  -7  -5   7       68.54       66.95      7.02 o 
  -6  -5   7        9.70        9.18      2.43 o 
  -5  -5   7       70.50       72.31      5.95 o 
  -4  -5   7      242.03      227.26      6.90 o 
  -3  -5   7      668.19      692.39      8.31 o 
  -2  -5   7      502.43      472.93     12.06 o 
  -1  -5   7      169.83      173.72     10.27 o 
   0  -5   7       59.81       59.48      5.69 o 
   1  -5   7     1287.11     1331.87     25.95 o 
   2  -5   7       20.47       22.05      1.15 o 
   3  -5   7       77.03       70.55      2.76 o 
   4  -5   7       74.71       76.58      4.70 o 
   5  -5   7       25.81       22.01      2.52 o 
   6  -5   7       76.69       82.82      5.31 o 
   7  -5   7      148.78      163.98     11.62 o 
  -8  -4   7      100.11      130.63     10.24 o 
  -7  -4   7       17.25       18.45      3.57 o 
  -6  -4   7       88.05       82.13      6.90 o 
  -5  -4   7       23.15       27.28      3.66 o 
  -4  -4   7      322.98      334.41      9.44 o 
  -3  -4   7       96.86       78.05      2.85 o 
  -2  -4   7       24.38       19.33      1.31 o 
  -1  -4   7        0.20        0.13      0.48 o 
   0  -4   7      112.39      105.43      7.25 o 
   1  -4   7       94.51       86.67      2.27 o 
   2  -4   7      152.01      143.65      3.62 o 
   3  -4   7        2.79        1.77      0.83 o 
   4  -4   7        0.29       -0.57      0.58 o 
   5  -4   7       26.22       23.47      2.67 o 
   6  -4   7       17.11       19.31      4.03 o 
   7  -4   7       45.76       48.47      6.63 o 
  -8  -3   7       21.07       33.61      5.28 o 
  -7  -3   7       18.54       16.21      3.47 o 
  -6  -3   7        1.52        3.46      1.81 o 
  -5  -3   7       13.57       15.07      2.89 o 
  -4  -3   7        5.50       20.56      4.16 o 
  -3  -3   7       29.17       28.88      2.17 o 
  -2  -3   7       11.49       11.25      1.47 o 
  -1  -3   7       14.44        9.19      0.89 o 
   0  -3   7      358.97      351.10      5.42 o 
   1  -3   7       14.97        9.88      0.94 o 
   2  -3   7      299.23      286.40      6.67 o 
   3  -3   7        5.50        9.65      1.45 o 
   4  -3   7        2.32        5.70      1.40 o 
   5  -3   7        1.12        1.60      0.94 o 
   6  -3   7        1.52        3.68      1.99 o 
   7  -3   7      150.12      160.11     12.48 o 
  -8  -2   7       11.40       12.09      3.50 o 
  -7  -2   7        0.16       -1.45      1.70 o 
  -6  -2   7      210.70      190.89     10.46 o 
  -5  -2   7       15.80       18.10      3.15 o 
  -4  -2   7      456.95      436.66      9.64 o 
  -3  -2   7       86.20       99.26      4.15 o 
  -2  -2   7       47.10       45.61      2.29 o 
  -1  -2   7        2.28        1.13      0.47 o 
   0  -2   7        1.36        0.71      0.45 o 
   1  -2   7        2.98        2.54      0.69 o 
   2  -2   7      161.52      161.71      4.49 o 
   3  -2   7      836.36      813.71     10.93 o 
   4  -2   7       35.49       39.24      4.56 o 
   5  -2   7      104.51       93.24      8.47 o 
   6  -2   7       91.07       97.58      9.41 o 
  -9  -1   7       35.28       40.84      6.21 o 
  -8  -1   7        9.21        9.12      2.98 o 
  -7  -1   7      183.00      148.41     10.15 o 
  -6  -1   7        0.16        1.38      1.56 o 
  -5  -1   7      402.74      383.19     13.98 o 
  -4  -1   7       46.88       49.32      3.49 o 
  -3  -1   7      201.62      209.63      6.38 o 
  -2  -1   7       54.50       53.58      2.25 o 
  -1  -1   7       75.87       94.06      3.34 o 
   0  -1   7       12.78       10.15      1.31 o 
   1  -1   7        7.56        9.52      1.09 o 
   2  -1   7       47.05       49.75      2.26 o 
   3  -1   7        9.38        8.38      1.57 o 
   4  -1   7       57.03       48.08      6.03 o 
   5  -1   7        2.52        1.84      1.84 o 
   6  -1   7        0.15        3.09      2.47 o 
  -9   0   7        7.89       12.03      3.58 o 
  -8   0   7        0.61        0.48      1.57 o 
  -7   0   7        0.86        1.11      1.96 o 
  -6   0   7        3.79        2.16      1.66 o 
  -5   0   7       30.81       31.23      4.20 o 
  -4   0   7      245.33      247.14      7.80 o 
  -3   0   7        7.68        7.67      1.40 o 
  -2   0   7      125.85      148.19     10.81 o 
  -1   0   7      100.58      116.20      4.55 o 
   0   0   7        9.86       35.69      5.64 o 
   1   0   7      161.60      156.66      4.25 o 
   2   0   7       18.44       20.09      1.66 o 
   3   0   7       28.57       22.47      2.55 o 
   4   0   7       59.56       59.22      6.98 o 
   5   0   7        2.56        5.54      2.54 o 
   6   0   7       69.86       75.28      9.08 o 
  -9   1   7        8.63       12.40      3.78 o 
  -8   1   7       10.96        7.72      2.68 o 
  -7   1   7      315.13      272.88     14.00 o 
  -6   1   7       68.97       62.39      6.32 o 
  -5   1   7       64.01       60.27      5.87 o 
  -4   1   7        0.73        0.75      1.34 o 
  -3   1   7        4.20        4.37      1.13 o 
  -2   1   7        8.95        8.48      1.33 o 
  -1   1   7      271.33      285.92      5.90 o 
   0   1   7       16.03       19.36      1.74 o 
   1   1   7       38.73       44.15      2.68 o 
   2   1   7      651.10      614.21     20.32 o 
   3   1   7        2.12        0.84      1.31 o 
   4   1   7        0.25        5.67      3.01 o 
   5   1   7        6.66        8.70      3.04 o 
  -9   2   7        0.05        2.53      2.52 o 
  -8   2   7       51.81       50.67      6.66 o 
  -7   2   7       51.76       50.60      6.22 o 
  -6   2   7      424.21      405.91     16.40 o 
  -5   2   7      154.01      146.51      9.61 o 
  -4   2   7       19.53       19.76      3.58 o 
  -3   2   7       47.27       50.45      5.33 o 
  -2   2   7       15.70       14.54      1.60 o 
  -1   2   7       59.13       55.46      2.61 o 
   0   2   7        2.62        5.10      0.81 o 
   1   2   7        0.68        0.45      1.35 o 
   2   2   7        2.44        2.87      1.80 o 
   3   2   7        3.28        5.68      2.36 o 
   4   2   7       30.08       32.43      5.64 o 
   5   2   7        0.42        0.15      1.42 o 
  -9   3   7       37.15       32.52      5.87 o 
  -8   3   7       55.05       60.78      7.29 o 
  -7   3   7      274.65      281.40     14.65 o 
  -6   3   7      176.81      175.02     11.21 o 
  -5   3   7        0.72        0.62      1.45 o 
  -4   3   7      245.97      236.46      8.81 o 
  -3   3   7      254.25      236.44     12.41 o 
  -2   3   7       35.41       41.29      2.22 o 
  -1   3   7       65.23       70.61      7.00 o 
   0   3   7       21.93       22.56      4.26 o 
   1   3   7        2.81        4.72      2.13 o 
   2   3   7      117.08      105.90      9.66 o 
   3   3   7       10.89        8.49      2.91 o 
   4   3   7       12.43       15.66      4.45 o 
  -9   4   7       21.62       25.74      5.28 o 
  -8   4   7       78.64       84.59      8.75 o 
  -7   4   7        1.09        4.20      2.31 o 
  -6   4   7        7.83        9.28      2.79 o 
  -5   4   7      207.88      197.17     12.22 o 
  -4   4   7      353.66      340.88     15.61 o 
  -3   4   7        1.90        2.94      2.03 o 
  -2   4   7        0.36       -1.09      1.78 o 
  -1   4   7        0.39        1.65      1.74 o 
   0   4   7      209.46      225.90     13.79 o 
   1   4   7       25.66       20.34      4.39 o 
   2   4   7        3.89        3.10      2.04 o 
   3   4   7        9.83        9.31      3.38 o 
  -9   5   7       65.45       85.09      9.48 o 
  -8   5   7       53.97       62.94      7.85 o 
  -7   5   7        6.54        4.75      2.36 o 
  -6   5   7       22.87       23.58      4.78 o 
  -5   5   7       54.41       50.48      3.37 o 
  -4   5   7       95.20       93.34      3.79 o 
  -3   5   7       43.57       31.78      5.19 o 
  -2   5   7       55.11       55.20      6.87 o 
  -1   5   7       35.36       32.10      5.37 o 
   0   5   7      118.87      113.92     10.36 o 
   1   5   7       15.20        9.58      3.29 o 
   2   5   7       17.57       12.19      3.80 o 
  -9   6   7       10.41        7.25      3.45 o 
  -8   6   7        1.26        1.97      1.90 o 
  -7   6   7        1.79       -2.14      2.25 o 
  -6   6   7       77.96       76.21      8.72 o 
  -5   6   7        0.04        0.31      1.33 o 
  -4   6   7        0.13        0.51      1.73 o 
  -3   6   7        0.09        0.82      1.60 o 
  -2   6   7       61.69       53.79      7.33 o 
  -1   6   7        0.39        5.09      2.63 o 
   0   6   7        0.00       -1.46      2.11 o 
   1   6   7        0.17        2.21      1.72 o 
   2   6   7       64.82       68.05      9.05 o 
  -8   7   7       48.34       44.64      7.30 o 
  -7   7   7       48.54       52.19      7.54 o 
  -6   7   7        9.15       11.34      3.89 o 
  -5   7   7      102.61      104.72     10.14 o 
  -4   7   7        1.65        5.94      2.99 o 
  -3   7   7        0.07       -0.45      1.87 o 
  -2   7   7       24.92       25.06      5.25 o 
  -1   7   7       58.77       70.67      8.79 o 
   0   7   7      162.14      196.57     15.16 o 
  -8   8   7        0.12        1.03      1.74 o 
  -7   8   7       45.37       44.50      7.33 o 
  -6   8   7       16.53       20.17      5.06 o 
  -5   8   7        2.54        2.39      1.87 o 
  -4   8   7       10.22        6.13      2.91 o 
  -3   8   7       10.65       12.32      4.10 o 
  -2   8   7       31.27       27.60      5.84 o 
  -1   8   7        0.00        1.41      1.68 o 
  -6   9   7        0.19       -0.25      1.71 o 
  -5   9   7        8.98       10.78      3.87 o 
  -4   9   7        0.49       -0.25      1.48 o 
  -3   9   7       13.25       22.16      5.37 o 
   1 -12   8       21.31       17.98      4.16 o 
   2 -12   8       61.26       60.48      7.42 o 
   3 -12   8       14.26       14.58      3.67 o 
  -1 -11   8        0.51        1.42      1.44 o 
   0 -11   8       10.36       13.87      3.61 o 
   1 -11   8       16.07       21.98      5.82 o 
   2 -11   8       21.72       20.58      4.21 o 
   3 -11   8        0.00       -0.45      1.39 o 
   4 -11   8       22.89       20.61      4.20 o 
  -3 -10   8        7.68        5.15      2.58 o 
  -2 -10   8       58.69       65.74      8.25 o 
  -1 -10   8       24.76       33.52      5.77 o 
   0 -10   8        0.07        1.96      1.86 o 
   1 -10   8       27.56       27.59      4.95 o 
   2 -10   8       14.38       14.79      3.60 o 
   3 -10   8       36.82       36.40      5.40 o 
   4 -10   8        4.15        3.15      1.61 o 
   5 -10   8        3.22        7.30      2.80 o 
  -4  -9   8        0.20        2.39      2.14 o 
  -3  -9   8        0.70       -0.03      1.14 o 
  -2  -9   8        2.31        4.97      2.62 o 
  -1  -9   8       63.82       59.09      7.33 o 
   0  -9   8       41.76       45.44      6.24 o 
   1  -9   8       28.52       24.25      4.38 o 
   2  -9   8        0.18       -0.46      1.65 o 
   3  -9   8       23.74       21.65      4.11 o 
   4  -9   8        0.04        0.24      1.56 o 
   5  -9   8        0.97        0.07      1.23 o 
   6  -9   8       29.41       35.52      5.39 o 
  -4  -8   8        4.94        9.46      3.21 o 
  -3  -8   8       22.61       26.73      5.20 o 
  -2  -8   8        5.89        6.31      2.71 o 
  -1  -8   8       72.66       71.63      7.71 o 
   0  -8   8        9.77       16.63      3.77 o 
   1  -8   8       18.27       16.46      3.59 o 
   2  -8   8       38.06       35.29      4.96 o 
   3  -8   8        3.61        4.45      2.14 o 
   4  -8   8       13.51       12.22      2.95 o 
   5  -8   8       67.38       66.38      6.97 o 
   6  -8   8        4.67        9.95      2.98 o 
  -3  -7   8       19.23       19.41      4.27 o 
  -2  -7   8       10.97        7.66      2.70 o 
  -1  -7   8      189.41      189.81     12.14 o 
   0  -7   8        0.84        2.78      2.00 o 
   1  -7   8       41.15       40.07      5.23 o 
   2  -7   8      587.11      567.19     18.84 o 
   3  -7   8       59.70       58.15      6.03 o 
   4  -7   8       39.29        6.78     16.32 o 
   5  -7   8       73.19       70.58      6.98 o 
   6  -7   8        2.02        0.08      1.20 o 
  -6  -6   8       30.62       25.93      4.02 o 
  -5  -6   8       51.24       51.42      5.06 o 
  -4  -6   8       35.27       34.23      3.62 o 
  -3  -6   8       33.61       39.53      2.53 o 
  -2  -6   8      176.82      171.27     11.72 o 
  -1  -6   8       14.83       12.63      3.14 o 
   0  -6   8       54.74       59.10      6.30 o 
   1  -6   8       54.66       58.40      5.97 o 
   2  -6   8      162.63      167.18      4.17 o 
   3  -6   8       20.98       22.21      3.82 o 
   4  -6   8        1.61       -0.45      1.59 o 
   5  -6   8       55.11       64.70      4.41 o 
   6  -6   8       17.75       20.08      3.23 o 
  -7  -5   8        0.12       -1.73      1.73 o 
  -6  -5   8       69.42       68.39      6.35 o 
  -5  -5   8       56.77       48.29      4.80 o 
  -4  -5   8      118.99      116.45      3.96 o 
  -3  -5   8      218.34      214.35      5.36 o 
  -2  -5   8       63.81       66.60      2.10 o 
  -1  -5   8       15.13       10.78      2.80 o 
   0  -5   8      112.44      118.55      8.48 o 
   1  -5   8      922.94      900.63      9.91 o 
   2  -5   8      168.00      162.38      3.66 o 
   3  -5   8      241.52      221.53      6.06 o 
   4  -5   8        1.75        2.13      1.07 o 
   5  -5   8       71.29       75.66      4.88 o 
   6  -5   8        0.21        1.32      0.85 o 
  -7  -4   8       68.20       72.71      7.16 o 
  -6  -4   8       30.89       35.77      4.63 o 
  -5  -4   8       20.39       14.36      2.84 o 
  -4  -4   8       32.89       33.08      2.57 o 
  -3  -4   8       56.05       59.60      4.27 o 
  -2  -4   8       52.15       55.22      2.21 o 
  -1  -4   8        0.93        0.59      0.36 o 
   0  -4   8       34.08       30.72      1.81 o 
   1  -4   8      102.56      104.63      3.07 o 
   2  -4   8      422.65      400.25     14.51 o 
   3  -4   8      172.52      162.20      5.65 o 
   4  -4   8        6.30       11.90      2.01 o 
   5  -4   8        2.43        1.42      1.13 o 
   6  -4   8        7.21       10.45      3.06 o 
  -8  -3   8       41.42       40.60      5.82 o 
  -7  -3   8        2.42        5.08      2.21 o 
  -6  -3   8       87.18       91.14      7.43 o 
  -5  -3   8        5.23        1.70      1.50 o 
  -4  -3   8      135.98      137.41      5.42 o 
  -3  -3   8      513.03      513.98      9.33 o 
  -2  -3   8       36.46       37.16      2.25 o 
  -1  -3   8      135.50      135.62      4.86 o 
   0  -3   8      158.60      155.46      4.05 o 
   1  -3   8       73.82       71.27      2.78 o 
   2  -3   8      228.89      211.24      6.11 o 
   3  -3   8        0.32        0.34      0.60 o 
   4  -3   8        4.78        5.13      1.47 o 
   5  -3   8        2.81        4.49      1.39 o 
   6  -3   8        0.76        0.65      1.36 o 
  -8  -2   8       14.14       20.83      4.26 o 
  -7  -2   8       24.77       30.66      4.72 o 
  -6  -2   8       36.16       37.92      4.89 o 
  -5  -2   8       18.50       23.25      3.51 o 
  -4  -2   8      249.06      242.09      9.81 o 
  -3  -2   8      178.56      170.78      5.76 o 
  -2  -2   8        5.01        2.44      0.65 o 
  -1  -2   8      264.46      256.70      5.74 o 
   0  -2   8      146.65      145.18      5.16 o 
   1  -2   8      263.11      251.79      8.83 o 
   2  -2   8      131.39      115.58      4.00 o 
   3  -2   8       14.70       16.24      2.08 o 
   4  -2   8        0.00       -0.14      0.80 o 
   5  -2   8        8.00        7.05      2.52 o 
   6  -2   8        2.88        4.76      2.35 o 
  -9  -1   8      113.80      156.96     12.16 o 
  -8  -1   8        1.67        2.50      1.50 o 
  -7  -1   8       16.03       15.14      3.63 o 
  -6  -1   8       46.29       43.03      5.38 o 
  -5  -1   8       79.33       71.31      6.20 o 
  -4  -1   8        1.45        0.58      0.95 o 
  -3  -1   8        1.82        1.14      1.19 o 
  -2  -1   8       22.24       22.16      1.79 o 
  -1  -1   8       48.40       43.34      2.97 o 
   0  -1   8       63.28       75.86      3.76 o 
   1  -1   8      701.62      678.02     11.73 o 
   2  -1   8        9.42       13.01      1.46 o 
   3  -1   8        6.96        5.94      1.66 o 
   4  -1   8        2.05        6.05      2.51 o 
   5  -1   8      149.80      169.69     12.63 o 
  -9   0   8       47.08       42.22      6.47 o 
  -8   0   8       26.15       30.62      5.21 o 
  -7   0   8       55.34       53.66      6.47 o 
  -6   0   8       39.07       42.94      5.37 o 
  -5   0   8      262.60      260.46     12.09 o 
  -4   0   8        0.88       -0.05      1.66 o 
  -3   0   8       45.58       53.26      3.66 o 
  -2   0   8       30.67       31.32      2.66 o 
  -1   0   8      215.39      221.97      5.65 o 
   0   0   8       47.99       56.59      3.33 o 
   1   0   8      142.15      137.43      7.23 o 
   2   0   8       62.56       62.84      3.08 o 
   3   0   8       17.04       20.33      4.02 o 
   4   0   8        4.38        3.58      2.08 o 
   5   0   8       48.64       45.48      6.87 o 
  -9   1   8        9.73       10.72      3.32 o 
  -8   1   8        8.84        2.51      1.80 o 
  -7   1   8       31.76       35.91      5.36 o 
  -6   1   8      253.29      254.38     13.02 o 
  -5   1   8       32.53       25.05      4.03 o 
  -4   1   8       21.10       20.65      3.53 o 
  -3   1   8      174.58      173.96      9.96 o 
  -2   1   8        0.00       -0.11      0.59 o 
  -1   1   8        0.31       -1.46      1.50 o 
   0   1   8       67.08       71.67      3.47 o 
   1   1   8      152.16      162.68      5.45 o 
   2   1   8        1.50        1.14      1.45 o 
   3   1   8      179.97      174.92     12.36 o 
   4   1   8        0.01        1.24      1.66 o 
  -9   2   8        0.91        1.88      2.64 o 
  -8   2   8        0.74        2.07      1.30 o 
  -7   2   8       13.64        9.05      3.00 o 
  -6   2   8        0.36       -2.05      2.05 o 
  -5   2   8       10.29       10.96      2.93 o 
  -4   2   8       24.26       19.69      3.77 o 
  -3   2   8       46.94       49.47      3.50 o 
  -2   2   8       36.08       41.29      2.78 o 
  -1   2   8       48.44       45.73      2.53 o 
   0   2   8       98.83      111.49      3.80 o 
   1   2   8       66.41       71.44      7.55 o 
   2   2   8       76.68       74.30      8.05 o 
   3   2   8        8.89       10.05      3.44 o 
   4   2   8        2.67       -0.27      2.02 o 
  -9   3   8       43.58       48.77      7.22 o 
  -8   3   8        6.04        2.46      1.97 o 
  -7   3   8       11.21       13.06      3.59 o 
  -6   3   8        0.76        0.94      1.98 o 
  -5   3   8      495.08      517.61     19.54 o 
  -4   3   8      165.03      147.05     10.34 o 
  -3   3   8       47.13       55.97     12.72 o 
  -2   3   8       33.59       34.51      2.01 o 
  -1   3   8       18.35       24.12      4.42 o 
   0   3   8      170.61      175.11     12.01 o 
   1   3   8      692.98      691.52     25.00 o 
   2   3   8        6.24        6.81      3.01 o 
   3   3   8       32.78       29.01      5.78 o 
  -9   4   8       18.31       35.22      6.15 o 
  -8   4   8       49.57       47.96      6.97 o 
  -7   4   8       29.90       26.99      5.11 o 
  -6   4   8       40.47       43.15      6.13 o 
  -5   4   8       18.46       16.99      3.97 o 
  -4   4   8       70.36       70.31      7.50 o 
  -3   4   8       94.80       95.98      7.25 o 
  -2   4   8        2.26        1.03      1.60 o 
  -1   4   8      169.92      172.28     12.26 o 
   0   4   8      115.28      133.80     11.18 o 
   1   4   8        4.60        5.21      2.62 o 
   2   4   8       49.78       45.91      7.24 o 
  -9   5   8       94.05      107.82     10.83 o 
  -8   5   8      120.70      152.09     12.45 o 
  -7   5   8        5.33        7.43      3.05 o 
  -6   5   8       29.26       29.03      5.16 o 
  -5   5   8      180.79      183.22     12.96 o 
  -4   5   8       47.79       41.43      6.08 o 
  -3   5   8       39.93       38.79      5.94 o 
  -2   5   8        2.15        1.45      1.28 o 
  -1   5   8       50.37       46.88      6.75 o 
   0   5   8        0.01       -1.15      1.55 o 
   1   5   8        0.49       -1.59      1.63 o 
   2   5   8        5.23        6.51      3.40 o 
  -8   6   8       41.63       52.31      7.66 o 
  -7   6   8       23.14       31.10      5.87 o 
  -6   6   8      162.00      188.26     14.15 o 
  -5   6   8        1.05       -0.96      1.96 o 
  -4   6   8      110.62      104.55     10.21 o 
  -3   6   8      117.84      101.38     10.11 o 
  -2   6   8        1.15        2.69      1.61 o 
  -1   6   8       12.38        8.59      3.09 o 
   0   6   8       81.37       93.80     10.39 o 
  -8   7   8        0.00        0.95      1.90 o 
  -7   7   8        5.42        6.80      3.14 o 
  -6   7   8        0.35        2.12      2.38 o 
  -5   7   8        3.68        2.02      2.12 o 
  -4   7   8        8.98       13.92      4.21 o 
  -3   7   8        2.51        0.73      1.54 o 
  -2   7   8        4.54        3.09      2.26 o 
  -1   7   8       17.62       15.89      4.55 o 
  -6   8   8        5.14        8.08      3.49 o 
  -5   8   8        5.63       17.45      4.70 o 
  -4   8   8        3.18        6.50      2.92 o 
  -3   8   8        0.87        0.93      1.52 o 
  -1 -11   9       61.09       76.43      9.23 o 
   0 -11   9        0.60        2.02      2.63 o 
   1 -11   9        4.65        7.07      2.65 o 
   2 -11   9        5.82        7.72      2.80 o 
   3 -11   9       29.44       24.53      4.76 o 
  -2 -10   9       20.01       17.17      4.43 o 
  -1 -10   9        0.84        1.85      1.56 o 
   0 -10   9        3.56        2.23      1.41 o 
   1 -10   9        1.03       -0.63      1.39 o 
   2 -10   9       36.12       37.95      5.83 o 
   3 -10   9        0.09        0.77      1.29 o 
   4 -10   9        2.42        3.16      1.91 o 
  -4  -9   9        2.72        5.29      2.69 o 
  -3  -9   9       71.04       89.47     10.02 o 
  -2  -9   9        0.42       -0.48      1.60 o 
  -1  -9   9       23.03       32.16      5.59 o 
   0  -9   9      180.33      175.85     12.70 o 
   1  -9   9       83.76       71.13      7.70 o 
   2  -9   9       16.34       13.86      3.45 o 
   3  -9   9       11.36       13.44      3.32 o 
   4  -9   9        9.20       11.97      3.03 o 
   5  -9   9       31.90       22.45      4.32 o 
  -5  -8   9        2.68        2.46      2.84 o 
  -4  -8   9      216.80      274.88     17.67 o 
  -3  -8   9        2.73        3.00      2.26 o 
  -2  -8   9       20.76       15.00      3.83 o 
  -1  -8   9        0.51       -1.06      1.25 o 
   0  -8   9       34.96       40.68      5.98 o 
   1  -8   9       14.27       16.69      3.63 o 
   2  -8   9       32.35       26.64      4.69 o 
   3  -8   9       13.92       15.97      3.55 o 
   4  -8   9       96.50      103.79      8.65 o 
   5  -8   9        2.05        0.56      1.58 o 
  -4  -7   9       33.09       34.90      6.27 o 
  -3  -7   9       27.19       28.00      5.35 o 
  -2  -7   9       89.19      103.97      9.75 o 
  -1  -7   9        0.27        1.35      1.12 o 
   0  -7   9      150.65      162.36     11.21 o 
   1  -7   9        0.18        1.80      1.75 o 
   2  -7   9       83.16       69.50      6.84 o 
   3  -7   9        1.23        1.46      1.05 o 
   4  -7   9        3.71        7.06      2.33 o 
   5  -7   9        8.74       10.98      2.89 o 
  -5  -6   9       51.43       52.53      4.94 o 
  -4  -6   9      275.23      274.46      9.65 o 
  -3  -6   9       84.51       78.11      3.75 o 
  -2  -6   9       14.16       12.07      3.38 o 
  -1  -6   9      103.07       97.70      8.63 o 
   0  -6   9       97.14      149.80     10.43 o 
   1  -6   9      135.42      149.05      9.89 o 
   2  -6   9      297.23      283.89     13.27 o 
   3  -6   9        9.11       28.97      3.26 o 
   4  -6   9        4.04        6.40      2.20 o 
   5  -6   9        0.01        0.95      1.27 o 
  -7  -5   9      110.74      111.86      8.80 o 
  -6  -5   9        2.72        8.61      2.27 o 
  -5  -5   9      194.51      179.50      9.10 o 
  -4  -5   9       25.26       19.82      2.74 o 
  -3  -5   9       11.18        9.72      2.15 o 
  -2  -5   9      149.06      141.20      3.28 o 
  -1  -5   9       99.61       97.76      8.30 o 
   0  -5   9       28.39       30.41      4.51 o 
   1  -5   9      194.20      195.37      9.51 o 
   2  -5   9       11.87       10.12      2.48 o 
   3  -5   9        0.40       -0.28      0.93 o 
   4  -5   9       69.06       65.03      4.38 o 
   5  -5   9        0.39        0.17      0.62 o 
  -7  -4   9        5.04        3.36      1.86 o 
  -6  -4   9        5.79        7.95      2.62 o 
  -5  -4   9       22.28       30.06      3.93 o 
  -4  -4   9        2.86        4.66      1.26 o 
  -3  -4   9      100.56       91.13      3.45 o 
  -2  -4   9      100.22       97.19      3.07 o 
  -1  -4   9      263.12      256.41      4.41 o 
   0  -4   9      103.62      106.57      2.38 o 
   1  -4   9       16.31       15.07      1.99 o 
   2  -4   9       79.68       75.70      6.26 o 
   3  -4   9        0.12        0.45      0.83 o 
   4  -4   9       28.69       30.52      3.07 o 
   5  -4   9       23.56       31.17      3.39 o 
  -8  -3   9       27.36       31.87      5.15 o 
  -7  -3   9       12.43       14.15      3.56 o 
  -6  -3   9       10.53       11.00      2.64 o 
  -5  -3   9       23.35       21.87      3.44 o 
  -4  -3   9      374.64      342.30      8.73 o 
  -3  -3   9       29.39       31.01      2.18 o 
  -2  -3   9      564.43      543.84      9.66 o 
  -1  -3   9        6.02        7.59      0.87 o 
   0  -3   9        8.99       13.08      1.52 o 
   1  -3   9        0.86        0.42      0.63 o 
   2  -3   9       30.95       29.79      2.10 o 
   3  -3   9       67.60       57.12      3.98 o 
   4  -3   9       49.31       42.13      3.66 o 
   5  -3   9       17.43       19.23      3.59 o 
  -8  -2   9       41.84       46.16      6.36 o 
  -7  -2   9       20.51       21.51      4.07 o 
  -6  -2   9      144.51      137.91      9.27 o 
  -5  -2   9        1.57        0.43      1.14 o 
  -4  -2   9      183.83      191.51      8.64 o 
  -3  -2   9       32.54       35.70      2.41 o 
  -2  -2   9        1.72        0.66      0.71 o 
  -1  -2   9       22.90       17.93      2.42 o 
   0  -2   9      141.90      135.95      5.28 o 
   1  -2   9       47.05       45.01      2.54 o 
   2  -2   9       41.04       39.34      3.19 o 
   3  -2   9        0.21        1.26      0.84 o 
   4  -2   9        3.57        3.45      1.32 o 
   5  -2   9       27.70       34.37      5.84 o 
  -8  -1   9       14.63       15.62      3.87 o 
  -7  -1   9       17.97       21.53      4.19 o 
  -6  -1   9        6.49        7.72      2.43 o 
  -5  -1   9        8.73        7.76      2.25 o 
  -4  -1   9       13.84       13.47      2.70 o 
  -3  -1   9      220.42      214.29      6.10 o 
  -2  -1   9       44.96       38.24      2.45 o 
  -1  -1   9        1.16        2.14      1.22 o 
   0  -1   9       12.67       11.44      1.64 o 
   1  -1   9      278.54      276.26     10.70 o 
   2  -1   9       95.73      100.68     10.44 o 
   3  -1   9       14.90       13.60      2.02 o 
   4  -1   9       20.06       21.54      4.42 o 
  -8   0   9        7.37        9.62      3.19 o 
  -7   0   9      108.87      116.63      9.50 o 
  -6   0   9        4.55        4.03      2.09 o 
  -5   0   9      533.74      541.86     18.08 o 
  -4   0   9      396.82      380.29     14.54 o 
  -3   0   9      446.75      442.03     16.78 o 
  -2   0   9        7.86        6.33      1.32 o 
  -1   0   9       10.59        9.08      1.48 o 
   0   0   9      355.81      346.59      8.60 o 
   1   0   9       11.73        7.92      1.35 o 
   2   0   9       51.08       50.72      3.60 o 
   3   0   9      119.86      108.67      9.82 o 
   4   0   9        1.02        0.61      1.36 o 
  -9   1   9       12.87       16.91      4.34 o 
  -8   1   9        0.01       -2.07      2.12 o 
  -7   1   9        0.86        3.21      2.78 o 
  -6   1   9      103.95      108.99      8.80 o 
  -5   1   9      470.63      482.17     17.78 o 
  -4   1   9      179.34      184.97     10.78 o 
  -3   1   9        8.13        9.19      1.61 o 
  -2   1   9        0.49       -0.42      0.92 o 
  -1   1   9       14.88       11.91      1.59 o 
   0   1   9      213.38      220.54      6.42 o 
   1   1   9      177.31      186.79      6.19 o 
   2   1   9       33.16       30.42      5.18 o 
   3   1   9        2.12        1.00      1.28 o 
  -9   2   9        5.52        8.46      3.35 o 
  -8   2   9       82.79       88.68      9.08 o 
  -7   2   9       33.47       38.27      5.74 o 
  -6   2   9        0.10       -1.78      1.78 o 
  -5   2   9      139.29      138.21     10.24 o 
  -4   2   9       20.29       19.18      3.79 o 
  -3   2   9       12.35       12.76      1.84 o 
  -2   2   9       29.13       30.73      2.59 o 
  -1   2   9      161.00      172.41      5.85 o 
   0   2   9      148.57      131.95     10.46 o 
   1   2   9        4.42        2.27      2.25 o 
   2   2   9        6.79        5.78      2.67 o 
   3   2   9       10.10        4.89      2.47 o 
  -9   3   9        3.86        7.70      3.58 o 
  -8   3   9      173.05      193.27     13.59 o 
  -7   3   9       62.30       61.84      7.48 o 
  -6   3   9      114.23      120.79     10.08 o 
  -5   3   9      143.78      160.66     11.37 o 
  -4   3   9       58.03       60.75      6.98 o 
  -3   3   9      100.97      104.34      4.61 o 
  -2   3   9        0.11        0.29      1.35 o 
  -1   3   9        3.00       35.60      5.74 o 
   0   3   9        6.49        3.64      2.35 o 
   1   3   9        4.39        6.02      2.76 o 
   2   3   9        0.27       -2.06      2.06 o 
  -8   4   9        0.13        0.40      1.45 o 
  -7   4   9       40.40       36.61      6.08 o 
  -6   4   9       38.97       40.05      6.10 o 
  -5   4   9        1.76        3.99      2.43 o 
  -4   4   9       64.84       57.97      7.24 o 
  -3   4   9        6.49        5.33      2.56 o 
  -2   4   9       41.92       38.61      6.13 o 
  -1   4   9       23.53       27.36      5.28 o 
   0   4   9       15.15       14.91      4.12 o 
   1   4   9       38.66       37.41      6.62 o 
  -8   5   9       11.49        8.30      3.19 o 
  -7   5   9       10.31       12.56      4.10 o 
  -6   5   9        6.63        6.52      2.89 o 
  -5   5   9        2.94        1.05      1.49 o 
  -4   5   9        0.28       -0.45      1.60 o 
  -3   5   9        0.83        0.53      1.14 o 
  -2   5   9       72.25       71.32      8.67 o 
  -1   5   9       12.69       18.43      4.72 o 
   0   5   9        0.19        0.57      1.75 o 
  -7   6   9       44.05       46.92      7.29 o 
  -6   6   9        0.08        0.89      2.30 o 
  -5   6   9       23.26       23.08      5.04 o 
  -4   6   9        2.94        3.48      2.24 o 
  -3   6   9        6.35       15.22      4.32 o 
  -2   6   9       21.51       13.39      4.18 o 
  -1   6   9       32.45       29.21      6.17 o 
  -6   7   9        0.24        6.38      2.88 o 
  -5   7   9        0.63        0.93      2.35 o 
  -4   7   9        5.91        4.63      2.86 o 
  -3   7   9        7.46       12.34      4.05 o 
  -1 -10  10        0.04        0.62      1.27 o 
   0 -10  10       87.87      110.32     10.60 o 
   1 -10  10        0.11        0.51      1.22 o 
   2 -10  10       15.71       18.85      4.22 o 
   3 -10  10        1.74       -0.85      2.02 o 
  -3  -9  10       15.98       17.64      4.60 o 
  -2  -9  10       27.58       38.48      6.56 o 
  -1  -9  10        8.37        3.30      2.22 o 
   0  -9  10        0.01       -0.84      1.95 o 
   1  -9  10        9.92        3.34      2.19 o 
   2  -9  10        0.10       -0.06      1.11 o 
   3  -9  10        1.02       -0.73      1.16 o 
   4  -9  10      102.64      142.08     10.78 o 
  -4  -8  10        8.37       12.36      4.10 o 
  -3  -8  10       48.74       56.20      7.95 o 
  -2  -8  10       26.70       25.16      5.16 o 
  -1  -8  10       18.44       16.83      3.87 o 
   0  -8  10        0.01        0.44      1.24 o 
   1  -8  10        0.42        1.57      1.59 o 
   2  -8  10      168.66      166.97     11.53 o 
   3  -8  10      201.54      208.57     12.71 o 
   4  -8  10       75.64       83.21      8.09 o 
  -5  -7  10       70.57       70.57      9.30 o 
  -4  -7  10       78.56       79.83      9.47 o 
  -3  -7  10      135.02      136.27     11.95 o 
  -2  -7  10       99.65      118.28     10.82 o 
  -1  -7  10        0.15        0.20      1.20 o 
   0  -7  10        0.04        0.90      1.38 o 
   1  -7  10      208.30      182.12     11.69 o 
   2  -7  10      292.98      254.16     13.64 o 
   3  -7  10       29.39       24.93      4.23 o 
   4  -7  10        0.34       -0.63      1.40 o 
  -4  -6  10       13.37        7.78      3.23 o 
  -3  -6  10        2.21        1.60      2.11 o 
  -2  -6  10      135.85      138.93     11.15 o 
  -1  -6  10       67.95       55.33      6.82 o 
   0  -6  10       32.68       29.04      4.85 o 
   1  -6  10       18.96       19.00      3.82 o 
   2  -6  10       19.04       13.67      3.13 o 
   3  -6  10       43.59       45.56      5.56 o 
   4  -6  10        6.55        6.26      2.14 o 
   5  -6  10        8.93        5.34      2.29 o 
  -5  -5  10       40.62       40.63      4.34 o 
  -4  -5  10        0.94        0.58      0.86 o 
  -3  -5  10        3.89        5.47      1.11 o 
  -2  -5  10        3.67        3.56      1.95 o 
  -1  -5  10       82.59       87.15      8.06 o 
   0  -5  10       10.38       11.32      3.00 o 
   1  -5  10       10.41       11.39      1.51 o 
   2  -5  10       11.74       12.58      2.80 o 
   3  -5  10       12.44       14.29      3.10 o 
   4  -5  10        8.72       14.38      3.37 o 
  -7  -4  10        1.47        1.71      1.79 o 
  -6  -4  10        2.91        3.80      1.67 o 
  -5  -4  10        7.68        7.92      2.14 o 
  -4  -4  10        7.47        8.50      1.96 o 
  -3  -4  10       23.13       22.86      2.32 o 
  -2  -4  10       36.28       36.59      2.58 o 
  -1  -4  10        4.07        2.75      0.82 o 
   0  -4  10       32.54       28.17      1.76 o 
   1  -4  10       23.19       10.54      6.44 o 
   2  -4  10       31.84       24.92      3.79 o 
   3  -4  10       62.36       59.57      5.27 o 
   4  -4  10      220.62      225.60      9.62 o 
  -7  -3  10       78.26       78.49      7.47 o 
  -6  -3  10        0.00       -1.56      1.56 o 
  -5  -3  10        5.81        6.80      2.15 o 
  -4  -3  10        1.83        1.44      1.34 o 
  -3  -3  10        5.23        4.51      0.93 o 
  -2  -3  10      186.10      167.17      5.24 o 
  -1  -3  10        0.29       -0.15      0.24 o 
   0  -3  10        0.32        0.17      0.61 o 
   1  -3  10       47.00       44.43      5.56 o 
   2  -3  10        8.90        9.05      1.73 o 
   3  -3  10        3.10        3.37      1.15 o 
   4  -3  10       34.88       32.68      3.33 o 
  -8  -2  10       20.14       28.45      4.93 o 
  -7  -2  10        0.00       -0.55      1.66 o 
  -6  -2  10       30.36       30.09      4.55 o 
  -5  -2  10        1.27        0.89      1.77 o 
  -4  -2  10       24.25       24.63      3.53 o 
  -3  -2  10      156.95      143.93      5.86 o 
  -2  -2  10      140.03      146.97      4.83 o 
  -1  -2  10        5.48        8.44      6.15 o 
   0  -2  10       38.64       38.06      3.15 o 
   1  -2  10      140.41      129.20      5.81 o 
   2  -2  10        0.33        0.94      1.64 o 
   3  -2  10        8.01        6.39      2.35 o 
   4  -2  10        6.43       12.35      2.14 o 
  -8  -1  10       39.03       32.21      5.39 o 
  -7  -1  10        5.82        3.72      2.56 o 
  -6  -1  10      174.29      159.84     10.45 o 
  -5  -1  10       96.91       87.93      7.16 o 
  -4  -1  10      102.27       95.71      7.21 o 
  -3  -1  10       45.72       42.85      3.55 o 
  -2  -1  10        0.98        0.92      0.70 o 
  -1  -1  10      240.15      253.92      8.12 o 
   0  -1  10       14.42       14.44      1.95 o 
   1  -1  10        4.70        4.69      1.27 o 
   2  -1  10       35.27       42.51      3.47 o 
   3  -1  10      111.77      116.58     10.28 o 
  -8   0  10       68.17       84.41      8.75 o 
  -7   0  10       13.71       10.99      3.19 o 
  -6   0  10        2.61        1.03      1.23 o 
  -5   0  10        1.41        2.76      1.54 o 
  -4   0  10       34.91       42.01      5.09 o 
  -3   0  10        7.00        5.16      1.70 o 
  -2   0  10        2.57        3.93      1.19 o 
  -1   0  10       70.13       72.34      4.25 o 
   0   0  10        0.17        3.48      1.63 o 
   1   0  10        4.39        4.28      1.13 o 
   2   0  10       34.67       30.03      5.28 o 
   3   0  10        1.87        1.73      1.44 o 
  -8   1  10        3.82        5.38      2.73 o 
  -7   1  10        9.46       10.73      3.36 o 
  -6   1  10        0.02        1.05      1.61 o 
  -5   1  10       78.09       71.87      7.26 o 
  -4   1  10      148.06      140.46      6.81 o 
  -3   1  10        3.34        2.34      1.04 o 
  -2   1  10       32.62       31.97      2.89 o 
  -1   1  10      145.19      146.65      5.60 o 
   0   1  10       54.67       56.02      6.86 o 
   1   1  10      109.37      110.22     10.00 o 
   2   1  10       55.85       53.27      7.30 o 
  -8   2  10        0.53        0.81      2.08 o 
  -7   2  10       21.53       17.79      4.31 o 
  -6   2  10       95.85       98.46      9.08 o 
  -5   2  10        8.38        6.73      2.46 o 
  -4   2  10      381.77      412.95     11.64 o 
  -3   2  10       39.80       42.64      3.37 o 
  -2   2  10      353.10      378.60     17.72 o 
  -1   2  10      146.10      145.94     11.34 o 
   0   2  10      262.06      263.86     15.80 o 
   1   2  10      101.04      101.82     10.15 o 
   2   2  10       12.21       18.07      4.58 o 
  -8   3  10       13.96       21.51      4.82 o 
  -7   3  10       12.08       11.61      3.66 o 
  -6   3  10      165.50      173.29     12.59 o 
  -5   3  10       79.00       80.11      8.48 o 
  -4   3  10        4.31        3.28      2.08 o 
  -3   3  10      172.50      176.65     12.69 o 
  -2   3  10       29.51       30.89      5.33 o 
  -1   3  10       27.14       26.13      5.13 o 
   0   3  10       15.18       17.46      4.53 o 
   1   3  10        0.90        1.77      2.22 o 
  -8   4  10        0.00       -0.07      2.18 o 
  -7   4  10       63.78       67.62      8.46 o 
  -6   4  10        9.89        5.47      2.58 o 
  -5   4  10        3.17        2.45      2.02 o 
  -4   4  10        7.53        9.12      2.88 o 
  -3   4  10       55.49       47.79      7.10 o 
  -2   4  10        3.03        1.80      1.97 o 
  -1   4  10      167.02      180.81     14.13 o 
   0   4  10       50.32       41.68      7.05 o 
  -7   5  10      126.92      160.59     13.43 o 
  -6   5  10        9.83       14.36      4.14 o 
  -5   5  10       21.02       21.80      4.08 o 
  -4   5  10        7.61        4.50      2.06 o 
  -3   5  10      100.15       95.32     10.37 o 
  -2   5  10        5.74        8.09      3.33 o 
  -1   5  10      172.85      184.26     14.86 o 
  -6   6  10      142.41      166.20     14.58 o 
  -5   6  10        0.20       -0.16      1.46 o 
  -4   6  10       12.68       16.43      4.47 o 
  -3   6  10        8.53        5.51      2.78 o 
  -2  -9  11       10.88       14.58      4.01 o 
  -1  -9  11       25.78       35.36      6.24 o 
   0  -9  11        0.21        0.25      1.44 o 
   1  -9  11        1.49        0.87      1.12 o 
   2  -9  11      129.75      131.98     10.84 o 
  -3  -8  11       25.98       33.58      6.25 o 
  -2  -8  11       12.02       12.81      3.64 o 
  -1  -8  11       49.48       58.69      7.77 o 
   0  -8  11        9.59        5.68      2.48 o 
   1  -8  11        3.11        3.34      1.90 o 
   2  -8  11       20.97       16.16      3.75 o 
   3  -8  11        8.91       13.48      3.53 o 
  -4  -7  11       50.96       49.66      7.76 o 
  -3  -7  11       38.92       37.19      6.41 o 
  -2  -7  11        1.15        1.32      1.40 o 
  -1  -7  11       39.81       41.98      6.43 o 
   0  -7  11       14.03        9.86      3.16 o 
   1  -7  11       20.23       23.43      4.43 o 
   2  -7  11      250.51      245.38     13.70 o 
   3  -7  11      142.59      173.69     11.48 o 
  -5  -6  11        0.00       -1.47      2.20 o 
  -4  -6  11       11.23        7.26      3.03 o 
  -3  -6  11        0.51        2.13      2.06 o 
  -2  -6  11       14.39       12.61      3.54 o 
  -1  -6  11        5.11        5.27      2.41 o 
   0  -6  11        0.30        1.24      1.27 o 
   1  -6  11        2.87        0.32      1.32 o 
   2  -6  11      219.05      244.30     13.14 o 
   3  -6  11        7.02        5.74      2.10 o 
  -5  -5  11       28.64       29.56      5.90 o 
  -4  -5  11        1.56        1.39      1.25 o 
  -3  -5  11      149.96      169.20     12.78 o 
  -2  -5  11       27.13       22.60      4.55 o 
  -1  -5  11        5.31        1.10      1.29 o 
   0  -5  11       31.59       31.39      4.94 o 
   1  -5  11        0.02        0.35      1.00 o 
   2  -5  11        6.02        7.48      2.46 o 
   3  -5  11       12.55       12.91      3.08 o 
  -4  -4  11        6.69        6.08      2.57 o 
  -3  -4  11       22.22       18.88      4.24 o 
  -2  -4  11      108.61       96.43      8.81 o 
  -1  -4  11      125.79      114.50      9.16 o 
   0  -4  11       12.82       11.91      2.76 o 
   1  -4  11       49.44       51.83      5.72 o 
   2  -4  11       29.55       31.84      4.39 o 
   3  -4  11       84.81       92.49      7.62 o 
  -7  -3  11       18.32       22.64      4.17 o 
  -6  -3  11        0.36        0.66      1.27 o 
  -5  -3  11       66.38       65.13      5.91 o 
  -4  -3  11       18.78       23.98      2.76 o 
  -3  -3  11        1.84        1.84      0.79 o 
  -2  -3  11        0.24        0.29      0.63 o 
  -1  -3  11       12.97       14.62      1.87 o 
   0  -3  11       50.51       44.41      3.49 o 
   1  -3  11      141.90      150.89      6.52 o 
   2  -3  11       30.30       32.04      3.13 o 
   3  -3  11       28.94       34.07      3.42 o 
  -7  -2  11       24.62       20.75      4.01 o 
  -6  -2  11       74.17       73.12      7.06 o 
  -5  -2  11       27.30       28.85      4.29 o 
  -4  -2  11       20.33       17.23      5.20 o 
  -3  -2  11        0.00        0.04      0.80 o 
  -2  -2  11        0.53        0.74      0.64 o 
  -1  -2  11       82.68       83.55      4.96 o 
   0  -2  11       27.61       26.59      2.77 o 
   1  -2  11        4.25        4.02      1.25 o 
   2  -2  11       44.00       43.07      3.68 o 
   3  -2  11       51.43       65.02      7.64 o 
  -7  -1  11       11.31       13.33      3.48 o 
  -6  -1  11        9.42       11.02      3.03 o 
  -5  -1  11       31.74       31.48      4.48 o 
  -4  -1  11      239.01      240.76      9.00 o 
  -3  -1  11      171.74      173.21      7.29 o 
  -2  -1  11      241.53      236.41      6.84 o 
  -1  -1  11        0.48       -0.25      0.74 o 
   0  -1  11       14.73       13.43      2.00 o 
   1  -1  11        2.29        1.26      0.64 o 
   2  -1  11       21.10       23.96      4.78 o 
  -7   0  11        1.27        2.00      2.16 o 
  -6   0  11        2.78        3.29      1.88 o 
  -5   0  11       24.10       21.58      3.99 o 
  -4   0  11        0.33       -1.02      1.02 o 
  -3   0  11       20.70       23.01      2.27 o 
  -2   0  11        1.45        1.44      1.80 o 
  -1   0  11       55.25       49.29      3.64 o 
   0   0  11       26.98       28.92      4.95 o 
   1   0  11       14.98       13.17      3.49 o 
   2   0  11       50.10       51.13      7.25 o 
  -7   1  11        0.12        5.17      2.73 o 
  -6   1  11        1.12       -0.67      1.60 o 
  -5   1  11      248.85      243.71     13.61 o 
  -4   1  11      189.20      207.81     18.23 o 
  -3   1  11        0.32        0.97      0.80 o 
  -2   1  11       58.11       55.47      6.94 o 
  -1   1  11       46.72       40.07      6.09 o 
   0   1  11       10.94       12.68      3.64 o 
   1   1  11      100.16       89.07      9.57 o 
  -7   2  11        0.37       -0.75      2.04 o 
  -6   2  11       80.77       79.96      8.34 o 
  -5   2  11       39.11       35.03      3.64 o 
  -4   2  11       23.43       21.76      3.10 o 
  -3   2  11      111.49      107.01      9.91 o 
  -2   2  11       55.74       55.35      7.22 o 
  -1   2  11       25.93       27.12      5.28 o 
   0   2  11       30.16       34.06      6.01 o 
  -7   3  11        1.16        2.79      1.87 o 
  -6   3  11       62.40       67.61      8.19 o 
  -5   3  11       13.92       15.24      3.88 o 
  -4   3  11       64.68       55.17      5.14 o 
  -3   3  11       38.54       27.55      5.32 o 
  -2   3  11       31.70       31.83      5.84 o 
  -1   3  11        2.15        3.30      2.27 o 
  -6   4  11       59.96       65.99      8.41 o 
  -5   4  11       87.64       92.07      9.82 o 
  -4   4  11       63.02       56.72      7.93 o 
  -3   4  11       23.24       25.92      5.42 o 
  -2   4  11       39.59       35.36      6.31 o 
  -4   5  11        9.29       15.63      4.70 o 
  -2  -8  12        0.14       -0.35      1.92 o 
  -1  -8  12        6.68        4.97      2.75 o 
   0  -8  12       72.00      112.33     10.55 o 
   1  -8  12        0.15       -0.67      1.74 o 
  -3  -7  12        8.41       16.36      4.27 o 
  -2  -7  12       60.26       65.67      8.34 o 
  -1  -7  12       28.16       30.56      5.71 o 
   0  -7  12       16.50       22.74      4.58 o 
   1  -7  12        3.83       -0.90      1.77 o 
   2  -7  12        1.94        1.19      1.30 o 
  -4  -6  12        0.06       -0.73      1.62 o 
  -3  -6  12       75.55       94.48     10.22 o 
  -2  -6  12        8.00        6.33      2.65 o 
  -1  -6  12        1.18        3.89      1.98 o 
   0  -6  12        0.04       -0.87      1.78 o 
   1  -6  12       13.75       18.30      3.96 o 
   2  -6  12       10.21       15.05      3.42 o 
  -5  -5  12        1.01        2.28      2.20 o 
  -4  -5  12       95.14      110.56     11.14 o 
  -3  -5  12        9.76       16.98      4.31 o 
  -2  -5  12       18.66       11.76      3.26 o 
  -1  -5  12       21.86       25.44      4.75 o 
   0  -5  12        8.83        3.27      1.81 o 
   1  -5  12        0.14        0.56      1.22 o 
   2  -5  12      119.20      133.06      9.61 o 
  -5  -4  12       76.89       91.11     10.19 o 
  -4  -4  12        5.55        7.54      3.17 o 
  -3  -4  12       14.21       13.43      3.58 o 
  -2  -4  12        4.97        2.23      1.11 o 
  -1  -4  12        5.77        2.89      1.96 o 
   0  -4  12       48.79       44.52      5.62 o 
   1  -4  12        3.64        6.98      2.24 o 
   2  -4  12       41.81       44.78      5.35 o 
  -5  -3  12       23.21       24.39      5.12 o 
  -4  -3  12       10.76       11.17      3.45 o 
  -3  -3  12       12.04       14.49      3.68 o 
  -2  -3  12       11.49        7.49      2.57 o 
  -1  -3  12        1.86        4.19      1.89 o 
   0  -3  12        1.37        1.85      1.10 o 
   1  -3  12        7.13       11.67      2.60 o 
   2  -3  12        6.44        5.00      1.61 o 
  -6  -2  12      119.53      117.94      8.98 o 
  -5  -2  12       54.93       64.54      4.99 o 
  -4  -2  12       51.35       63.32      4.63 o 
  -3  -2  12        6.55       11.49      3.26 o 
  -2  -2  12        0.22        1.28      1.24 o 
  -1  -2  12        5.67        3.52      1.27 o 
   0  -2  12       28.08       26.17      2.85 o 
   1  -2  12        3.66        7.71      1.62 o 
  -6  -1  12       13.99       11.47      3.03 o 
  -5  -1  12        4.78        4.16      2.09 o 
  -4  -1  12      130.99      128.71      6.73 o 
  -3  -1  12      116.53      113.94      6.07 o 
  -2  -1  12        7.92        6.58      1.23 o 
  -1  -1  12       15.17       16.27      2.28 o 
   0  -1  12       22.44       20.90      4.28 o 
   1  -1  12      192.45      204.45     13.48 o 
  -6   0  12       27.55       23.49      4.50 o 
  -5   0  12       38.47       37.64      3.91 o 
  -4   0  12      111.45      118.36      6.51 o 
  -3   0  12        1.72        2.39      0.83 o 
  -2   0  12        7.65        6.62      2.55 o 
  -1   0  12        1.74        1.05      1.43 o 
   0   0  12      111.97      121.84     10.69 o 
  -6   1  12        6.59        4.43      2.08 o 
  -5   1  12        1.35        0.60      0.89 o 
  -4   1  12       72.34       70.42      7.49 o 
  -3   1  12       54.17       49.26      4.58 o 
  -2   1  12       31.11       31.63      5.54 o 
  -1   1  12        2.45        4.33      2.56 o 
   0   1  12       77.99       74.89      8.83 o 
  -6   2  12        6.02        9.37      3.33 o 
  -5   2  12        0.85        0.22      1.90 o 
  -4   2  12       23.51       22.87      4.58 o 
  -3   2  12       18.84       22.18      4.70 o 
  -2   2  12        9.80       10.59      3.69 o 
  -1   2  12        3.56        2.96      2.01 o 
  -5   3  12        0.38       -0.56      1.90 o 
  -4   3  12       18.79       18.36      3.20 o 
  -3   3  12      110.03      117.85     11.41 o 
  -2  -6  13       63.58       78.03      9.10 o 
  -1  -6  13        0.03        2.48      1.80 o 
  -3  -5  13        2.33        3.33      2.05 o 
  -2  -5  13       11.58        7.02      2.79 o 
  -1  -5  13        7.49        6.81      2.49 o 
   0  -5  13        2.96        1.43      1.25 o 
  -4  -4  13      133.88      153.04     13.00 o 
  -3  -4  13        9.66        7.05      2.81 o 
  -2  -4  13       32.84       40.23      6.10 o 
  -1  -4  13       15.24       17.74      3.77 o 
   0  -4  13        3.11        2.91      1.68 o 
  -4  -3  13        4.61        2.06      1.79 o 
  -3  -3  13        1.05        1.07      1.45 o 
  -2  -3  13        5.42        1.06      1.10 o 
  -1  -3  13       16.48       12.15      2.98 o 
   0  -3  13       13.00        7.32      2.53 o 
  -5  -2  13       21.95       21.73      4.81 o 
  -4  -2  13       67.60       74.27      8.34 o 
  -3  -2  13       21.98       19.36      3.97 o 
  -2  -2  13       12.85       16.56      3.56 o 
  -1  -2  13        1.60        2.58      1.38 o 
  -5  -1  13        2.81        5.18      2.53 o 
  -4  -1  13        8.87        9.46      3.03 o 
  -3  -1  13        4.29        4.56      1.96 o 
  -2  -1  13        5.20        5.30      2.24 o 
  -4   0  13      164.36      153.76     10.79 o 
  -3   0  13       10.90       12.95      2.83 o 
  -2   0  13       49.69       44.03      6.45 o 
                                                 
